# Supplementary material for: Organic Matter Preservation in Ancient Soils of Earth and Mars
Source: Life (Basel). 2020 Jul 16;10(7):113. doi: 10.3390/life10070113 (PMC7400377; doi:10.3390/life10070113)
Supplement: Supplementary file 1 [file life-10-00113-s001.zip]

Archive with 1 entries (1 files):
- life-810311-supplementary.xlsx
