# Supplementary material for: Organic Matter Preservation in Ancient Soils of Earth and Mars
Source: Life (Basel). 2020 Jul 16;10(7):113. doi: 10.3390/life10070113 (PMC7400377; doi:10.3390/life10070113)
Supplement: Supplementary file 1 [file life-10-00113-s001.zip › life-810311-supplementary.xlsx]

## Sheet: Data
Depth (cm)	Depth (m)	TOC (Wt. %)	Name	Thickness (m)	Family	Order / suborder	Age (Ma)	Age	Notes	Source		Horizon	Clay %	Bases/Alumina (CaO + MgO / Al2O3)	Alumina/Bases	Feo/Fe203	SiO2 (wt %)	Al2O3	Fe2O3	FeO	CaO	MgO	Na2O	K2O	Cr2O3	TiO2	MnO	P2O5	SrO	BaO	LOI	Citation
7	0.07	5.09	Jory series		Xeric Palehumults		0	Modern	Oregon State soil	USDA NRCS		A	40.6																			Soil Survey Staff, 2014
26	0.26	2.4	Jory series		Xeric Palehumults		0	Modern	Oregon State soil	USDA NRCS		A	42																			Soil Survey Staff, 2014
51	0.51	1.71	Jory series		Xeric Palehumults		0	Modern	Oregon State soil	USDA NRCS		B	46.9																			Soil Survey Staff, 2014
74	0.74	0.88	Jory series		Xeric Palehumults		0	Modern	Oregon State soil	USDA NRCS		Bt	59.2																			Soil Survey Staff, 2014
120	1.2	0.59	Jory series		Xeric Palehumults		0	Modern	Oregon State soil	USDA NRCS		Bt	60.1																			Soil Survey Staff, 2014
152	1.52	0.43	Jory series		Xeric Palehumults		0	Modern	Oregon State soil	USDA NRCS		Bt	57.8																			Soil Survey Staff, 2014
110	0.1	1.66	Boxcanyon series		Haplustalf		0	Modern	Colorado	USDA NRCS			35.7																			Soil Survey Staff, 2014
10	0.36	1.47	Boxcanyon series		Haplustalf		0	Modern	Colorado	USDA NRCS			39.9																			Soil Survey Staff, 2014
36	0.66		Boxcanyon series		Haplustalf		0	Modern	Colorado	USDA NRCS			39.8																			Soil Survey Staff, 2014
66	0.8	1.92	Boxcanyon series		Haplustalf		0	Modern	Colorado	USDA NRCS			35.3																			Soil Survey Staff, 2014
80	0.98	1.44	Boxcanyon series		Haplustalf		0	Modern	Colorado	USDA NRCS			39.1																			Soil Survey Staff, 2014
98	1.12	4.26	Boxcanyon series		Haplustalf		0	Modern	Colorado	USDA NRCS			40.1																			Soil Survey Staff, 2014
112	1.24	2.98	Boxcanyon series		Haplustalf		0	Modern	Colorado	USDA NRCS			27.2																			Soil Survey Staff, 2014
124	0.1	3.25	Vistulah series		Psammentic Hapludalf		0	Modern	Elkhart County, Indiana	USDA NRCS			2.3																			Soil Survey Staff, 2014
10	0.34	0.4	Vistulah series		Psammentic Hapludalf		0	Modern	Elkhart County, Indiana	USDA NRCS			3.7																			Soil Survey Staff, 2014
34	0.6	0.1	Vistulah series		Psammentic Hapludalf		0	Modern	Elkhart County, Indiana	USDA NRCS			1.5																			Soil Survey Staff, 2014
60	0.89	0.03	Vistulah series		Psammentic Hapludalf		0	Modern	Elkhart County, Indiana	USDA NRCS			1.7																			Soil Survey Staff, 2014
89	1.2	0.05	Vistulah series		Psammentic Hapludalf		0	Modern	Elkhart County, Indiana	USDA NRCS			1.1																			Soil Survey Staff, 2014
120	2	1.82	Vistulah series		Psammentic Hapludalf		0	Modern	Elkhart County, Indiana	USDA NRCS			1.4																			Soil Survey Staff, 2014
200	2	0.09	Vistulah series		Psammentic Hapludalf		0	Modern	Elkhart County, Indiana	USDA NRCS			3.3																			Soil Survey Staff, 2014
200		3.46	Kalapa series		Humult		0	Modern	Kauai, Hawaii (kaolinitic, isohyperthermic Typic Palehumults)	USDA NRCS			69.8																			Soil Survey Staff, 2014
25		1.86	Kalapa series		Humult		0	Modern	Kauai, Hawaii (kaolinitic, isohyperthermic Typic Palehumults)	USDA NRCS			88.2																			Soil Survey Staff, 2014
50		1.33	Kalapa series		Humult		0	Modern	Kauai, Hawaii (kaolinitic, isohyperthermic Typic Palehumults)	USDA NRCS			82.6																			Soil Survey Staff, 2014
94		0.9	Kalapa series		Humult		0	Modern	Kauai, Hawaii (kaolinitic, isohyperthermic Typic Palehumults)	USDA NRCS			71.1																			Soil Survey Staff, 2014
112		0.8	Kalapa series		Humult		0	Modern	Kauai, Hawaii (kaolinitic, isohyperthermic Typic Palehumults)	USDA NRCS			66.2																			Soil Survey Staff, 2014
127		0.9	Kalapa series		Humult		0	Modern	Kauai, Hawaii (kaolinitic, isohyperthermic Typic Palehumults)	USDA NRCS			52.3																			Soil Survey Staff, 2014
150	0.15	3.1	Cascade Series		Fragixerept		0	Modern	Multnomah County, Oregon (mesic Humic Fragixerepts)	USDA NRCS			10.2																			Soil Survey Staff, 2014
15	0.3	2.14	Cascade Series		Fragixerept		0	Modern	Multnomah County, Oregon (mesic Humic Fragixerepts)	USDA NRCS			10.1																			Soil Survey Staff, 2014
30	0.53	0.67	Cascade Series		Fragixerept		0	Modern	Multnomah County, Oregon (mesic Humic Fragixerepts)	USDA NRCS			10.6																			Soil Survey Staff, 2014
53	0.71	0.15	Cascade Series		Fragixerept		0	Modern	Multnomah County, Oregon (mesic Humic Fragixerepts)	USDA NRCS			16.8																			Soil Survey Staff, 2014
71	0.94	0.16	Cascade Series		Fragixerept		0	Modern	Multnomah County, Oregon (mesic Humic Fragixerepts)	USDA NRCS			15.4																			Soil Survey Staff, 2014
94	1.12	0.05	Cascade Series		Fragixerept		0	Modern	Multnomah County, Oregon (mesic Humic Fragixerepts)	USDA NRCS			17.3																			Soil Survey Staff, 2014
112	1.4	0.04	Cascade Series		Fragixerept		0	Modern	Multnomah County, Oregon (mesic Humic Fragixerepts)	USDA NRCS			18.2																			Soil Survey Staff, 2014
140	1.65	0.04	Cascade Series		Fragixerept		0	Modern	Multnomah County, Oregon (mesic Humic Fragixerepts)	USDA NRCS			17.4																			Soil Survey Staff, 2014
165	0.25	3.32	Bellingham series		Aquept		0	Modern	Eastern Puget Sound, WA (Fine, mixed, superactive, nonacid, mesic Vertic Endoaquepts)	USDA NRCS			27.2																			Soil Survey Staff, 2014
25	0.45	1.13	Bellingham series		Aquept		0	Modern	Eastern Puget Sound, WA (Fine, mixed, superactive, nonacid, mesic Vertic Endoaquepts)	USDA NRCS			20.2																			Soil Survey Staff, 2014
45	0.6	0.39	Bellingham series		Aquept		0	Modern	Eastern Puget Sound, WA (Fine, mixed, superactive, nonacid, mesic Vertic Endoaquepts)	USDA NRCS			34.6																			Soil Survey Staff, 2014
60	0.75	0.33	Bellingham series		Aquept		0	Modern	Eastern Puget Sound, WA (Fine, mixed, superactive, nonacid, mesic Vertic Endoaquepts)	USDA NRCS			39.7																			Soil Survey Staff, 2014
75	0.95	0.3	Bellingham series		Aquept		0	Modern	Eastern Puget Sound, WA (Fine, mixed, superactive, nonacid, mesic Vertic Endoaquepts)	USDA NRCS			43.3																			Soil Survey Staff, 2014
95	0	0.28	Bellingham series		Aquept		0	Modern	Eastern Puget Sound, WA (Fine, mixed, superactive, nonacid, mesic Vertic Endoaquepts)	USDA NRCS			48.9																			Soil Survey Staff, 2014
		3.73435	S1				0.001	Pleistocene		Zhang et al 2018			33.885																			Zhang, Q., Huang, J., Hu, F., Huo, N., and Shang, Y., 2018, The distribution of organic carbon fractions in a typical loess-paleosol profile and its paleoenvironmental significance: PeerJ, doi: 10.7717/peerj.4611.
		3.51435	S1				0.001	Pleistocene		Zhang et al 2018			32.8971																			Zhang, Q., Huang, J., Hu, F., Huo, N., and Shang, Y., 2018, The distribution of organic carbon fractions in a typical loess-paleosol profile and its paleoenvironmental significance: PeerJ, doi: 10.7717/peerj.4611.
		3.87596	S1				0.001	Pleistocene		Zhang et al 2018			32.8418																			Zhang, Q., Huang, J., Hu, F., Huo, N., and Shang, Y., 2018, The distribution of organic carbon fractions in a typical loess-paleosol profile and its paleoenvironmental significance: PeerJ, doi: 10.7717/peerj.4611.
97	0.06	9.2			Pergelic Cryaquept		0.00104	Pleistocene		Mahaney and Fahey 1980																						Mahaney, W.C., and Fahey, B.D., 1980, Morphology, composition and age of a buried paleosol, Front Range, Colorado, U.S.A: Geoderma, v. 23, p. 209–218.
	0.2	6.5			Pergelic Cryaquept		0.00104	Pleistocene		Mahaney and Fahey 1980																						Mahaney, W.C., and Fahey, B.D., 1980, Morphology, composition and age of a buried paleosol, Front Range, Colorado, U.S.A: Geoderma, v. 23, p. 209–218.
	0.3	1.4			Pergelic Cryaquept		0.00104	Pleistocene		Mahaney and Fahey 1980																						Mahaney, W.C., and Fahey, B.D., 1980, Morphology, composition and age of a buried paleosol, Front Range, Colorado, U.S.A: Geoderma, v. 23, p. 209–218.
	1	0.6			Pergelic Cryaquept		0.00104	Pleistocene		Mahaney and Fahey 1980																						Mahaney, W.C., and Fahey, B.D., 1980, Morphology, composition and age of a buried paleosol, Front Range, Colorado, U.S.A: Geoderma, v. 23, p. 209–218.
	1.1	4.1			Pergelic Cryaquept		0.00104	Pleistocene		Mahaney and Fahey 1980																						Mahaney, W.C., and Fahey, B.D., 1980, Morphology, composition and age of a buried paleosol, Front Range, Colorado, U.S.A: Geoderma, v. 23, p. 209–218.
	1.2	0.3			Pergelic Cryaquept		0.00104	Pleistocene		Mahaney and Fahey 1980																						Mahaney, W.C., and Fahey, B.D., 1980, Morphology, composition and age of a buried paleosol, Front Range, Colorado, U.S.A: Geoderma, v. 23, p. 209–218.
		1.91592	S2				0.19	Pleistocene		Zhang et al 2018			23.1369																			Zhang, Q., Huang, J., Hu, F., Huo, N., and Shang, Y., 2018, The distribution of organic carbon fractions in a typical loess-paleosol profile and its paleoenvironmental significance: PeerJ, doi: 10.7717/peerj.4611.
		2.45986	S2				0.19	Pleistocene		Zhang et al 2018			28.7239																			Zhang, Q., Huang, J., Hu, F., Huo, N., and Shang, Y., 2018, The distribution of organic carbon fractions in a typical loess-paleosol profile and its paleoenvironmental significance: PeerJ, doi: 10.7717/peerj.4611.
		2.21156	S2				0.19	Pleistocene		Zhang et al 2018			26.092																			Zhang, Q., Huang, J., Hu, F., Huo, N., and Shang, Y., 2018, The distribution of organic carbon fractions in a typical loess-paleosol profile and its paleoenvironmental significance: PeerJ, doi: 10.7717/peerj.4611.
		2.1043	S3				0.36	Pleistocene		Zhang et al 2018			35.3467																			Zhang, Q., Huang, J., Hu, F., Huo, N., and Shang, Y., 2018, The distribution of organic carbon fractions in a typical loess-paleosol profile and its paleoenvironmental significance: PeerJ, doi: 10.7717/peerj.4611.
		1.78197	S3				0.36	Pleistocene		Zhang et al 2018			35.1724																			Zhang, Q., Huang, J., Hu, F., Huo, N., and Shang, Y., 2018, The distribution of organic carbon fractions in a typical loess-paleosol profile and its paleoenvironmental significance: PeerJ, doi: 10.7717/peerj.4611.
		1.76322	S3				0.36	Pleistocene		Zhang et al 2018			36.5607																			Zhang, Q., Huang, J., Hu, F., Huo, N., and Shang, Y., 2018, The distribution of organic carbon fractions in a typical loess-paleosol profile and its paleoenvironmental significance: PeerJ, doi: 10.7717/peerj.4611.
		1.15042	S4				0.412	Pleistocene		Zhang et al 2018			34.7604																			Zhang, Q., Huang, J., Hu, F., Huo, N., and Shang, Y., 2018, The distribution of organic carbon fractions in a typical loess-paleosol profile and its paleoenvironmental significance: PeerJ, doi: 10.7717/peerj.4611.
		1.31049	S4				0.412	Pleistocene		Zhang et al 2018			35.3955																			Zhang, Q., Huang, J., Hu, F., Huo, N., and Shang, Y., 2018, The distribution of organic carbon fractions in a typical loess-paleosol profile and its paleoenvironmental significance: PeerJ, doi: 10.7717/peerj.4611.
		1.02845	S4				0.412	Pleistocene		Zhang et al 2018			34.6306																			Zhang, Q., Huang, J., Hu, F., Huo, N., and Shang, Y., 2018, The distribution of organic carbon fractions in a typical loess-paleosol profile and its paleoenvironmental significance: PeerJ, doi: 10.7717/peerj.4611.
		2.0025	S5-1				0.531	Pleistocene		Zhang et al 2018			40.2937																			Zhang, Q., Huang, J., Hu, F., Huo, N., and Shang, Y., 2018, The distribution of organic carbon fractions in a typical loess-paleosol profile and its paleoenvironmental significance: PeerJ, doi: 10.7717/peerj.4611.
		2.3063	S5-1				0.531	Pleistocene		Zhang et al 2018			40.8134																			Zhang, Q., Huang, J., Hu, F., Huo, N., and Shang, Y., 2018, The distribution of organic carbon fractions in a typical loess-paleosol profile and its paleoenvironmental significance: PeerJ, doi: 10.7717/peerj.4611.
		1.85366	S5-1				0.531	Pleistocene		Zhang et al 2018			40.3877																			Zhang, Q., Huang, J., Hu, F., Huo, N., and Shang, Y., 2018, The distribution of organic carbon fractions in a typical loess-paleosol profile and its paleoenvironmental significance: PeerJ, doi: 10.7717/peerj.4611.
		1.78324	S5-2				0.579	Pleistocene		Zhang et al 2018			38.1009																			Zhang, Q., Huang, J., Hu, F., Huo, N., and Shang, Y., 2018, The distribution of organic carbon fractions in a typical loess-paleosol profile and its paleoenvironmental significance: PeerJ, doi: 10.7717/peerj.4611.
		1.8895	S5-2				0.579	Pleistocene		Zhang et al 2018			37.9916																			Zhang, Q., Huang, J., Hu, F., Huo, N., and Shang, Y., 2018, The distribution of organic carbon fractions in a typical loess-paleosol profile and its paleoenvironmental significance: PeerJ, doi: 10.7717/peerj.4611.
		1.77897	S5-2				0.579	Pleistocene		Zhang et al 2018			38.3895																			Zhang, Q., Huang, J., Hu, F., Huo, N., and Shang, Y., 2018, The distribution of organic carbon fractions in a typical loess-paleosol profile and its paleoenvironmental significance: PeerJ, doi: 10.7717/peerj.4611.
		1.53819	S5-3				0.621	Pleistocene		Zhang et al 2018			36.633																			Zhang, Q., Huang, J., Hu, F., Huo, N., and Shang, Y., 2018, The distribution of organic carbon fractions in a typical loess-paleosol profile and its paleoenvironmental significance: PeerJ, doi: 10.7717/peerj.4611.
		1.52288	S5-3				0.621	Pleistocene		Zhang et al 2018			35.8748																			Zhang, Q., Huang, J., Hu, F., Huo, N., and Shang, Y., 2018, The distribution of organic carbon fractions in a typical loess-paleosol profile and its paleoenvironmental significance: PeerJ, doi: 10.7717/peerj.4611.
		1.38839	S5-3				0.621	Pleistocene		Zhang et al 2018			35.154																			Zhang, Q., Huang, J., Hu, F., Huo, N., and Shang, Y., 2018, The distribution of organic carbon fractions in a typical loess-paleosol profile and its paleoenvironmental significance: PeerJ, doi: 10.7717/peerj.4611.
		1.82084	S6				0.71	Pleistocene		Zhang et al 2018			42.591																			Zhang, Q., Huang, J., Hu, F., Huo, N., and Shang, Y., 2018, The distribution of organic carbon fractions in a typical loess-paleosol profile and its paleoenvironmental significance: PeerJ, doi: 10.7717/peerj.4611.
		1.80295	S6				0.71	Pleistocene		Zhang et al 2018			35.0719																			Zhang, Q., Huang, J., Hu, F., Huo, N., and Shang, Y., 2018, The distribution of organic carbon fractions in a typical loess-paleosol profile and its paleoenvironmental significance: PeerJ, doi: 10.7717/peerj.4611.
		1.62254	S6				0.71	Pleistocene		Zhang et al 2018			37.5478																			Zhang, Q., Huang, J., Hu, F., Huo, N., and Shang, Y., 2018, The distribution of organic carbon fractions in a typical loess-paleosol profile and its paleoenvironmental significance: PeerJ, doi: 10.7717/peerj.4611.
		1.32454	S8				0.865	Pleistocene		Zhang et al 2018			37.5952																			Zhang, Q., Huang, J., Hu, F., Huo, N., and Shang, Y., 2018, The distribution of organic carbon fractions in a typical loess-paleosol profile and its paleoenvironmental significance: PeerJ, doi: 10.7717/peerj.4611.
		1.54904	S8				0.865	Pleistocene		Zhang et al 2018			35.8334																			Zhang, Q., Huang, J., Hu, F., Huo, N., and Shang, Y., 2018, The distribution of organic carbon fractions in a typical loess-paleosol profile and its paleoenvironmental significance: PeerJ, doi: 10.7717/peerj.4611.
		1.56537	S8				0.865	Pleistocene		Zhang et al 2018			35.5421																			Zhang, Q., Huang, J., Hu, F., Huo, N., and Shang, Y., 2018, The distribution of organic carbon fractions in a typical loess-paleosol profile and its paleoenvironmental significance: PeerJ, doi: 10.7717/peerj.4611.
		1.72989	S9				0.989	Pleistocene		Zhang et al 2018			36.8424																			Zhang, Q., Huang, J., Hu, F., Huo, N., and Shang, Y., 2018, The distribution of organic carbon fractions in a typical loess-paleosol profile and its paleoenvironmental significance: PeerJ, doi: 10.7717/peerj.4611.
		1.62251	S9				0.989	Pleistocene		Zhang et al 2018			35.7287																			Zhang, Q., Huang, J., Hu, F., Huo, N., and Shang, Y., 2018, The distribution of organic carbon fractions in a typical loess-paleosol profile and its paleoenvironmental significance: PeerJ, doi: 10.7717/peerj.4611.
		1.12507	S9				0.989	Pleistocene		Zhang et al 2018			36.6851																			Zhang, Q., Huang, J., Hu, F., Huo, N., and Shang, Y., 2018, The distribution of organic carbon fractions in a typical loess-paleosol profile and its paleoenvironmental significance: PeerJ, doi: 10.7717/peerj.4611.
		1.05858	S10				1.04	Pleistocene		Zhang et al 2018			35.249																			Zhang, Q., Huang, J., Hu, F., Huo, N., and Shang, Y., 2018, The distribution of organic carbon fractions in a typical loess-paleosol profile and its paleoenvironmental significance: PeerJ, doi: 10.7717/peerj.4611.
		1.0427	S10				1.04	Pleistocene		Zhang et al 2018			33.7768																			Zhang, Q., Huang, J., Hu, F., Huo, N., and Shang, Y., 2018, The distribution of organic carbon fractions in a typical loess-paleosol profile and its paleoenvironmental significance: PeerJ, doi: 10.7717/peerj.4611.
		1.12246	S10				1.04	Pleistocene		Zhang et al 2018			35.1783																			Zhang, Q., Huang, J., Hu, F., Huo, N., and Shang, Y., 2018, The distribution of organic carbon fractions in a typical loess-paleosol profile and its paleoenvironmental significance: PeerJ, doi: 10.7717/peerj.4611.
		1.23928	S11				1.07	Pleistocene		Zhang et al 2018			36.255																			Zhang, Q., Huang, J., Hu, F., Huo, N., and Shang, Y., 2018, The distribution of organic carbon fractions in a typical loess-paleosol profile and its paleoenvironmental significance: PeerJ, doi: 10.7717/peerj.4611.
		1.16473	S11				1.07	Pleistocene		Zhang et al 2018			36.1546																			Zhang, Q., Huang, J., Hu, F., Huo, N., and Shang, Y., 2018, The distribution of organic carbon fractions in a typical loess-paleosol profile and its paleoenvironmental significance: PeerJ, doi: 10.7717/peerj.4611.
		1.33876	S11				1.07	Pleistocene		Zhang et al 2018			36.2067																			Zhang, Q., Huang, J., Hu, F., Huo, N., and Shang, Y., 2018, The distribution of organic carbon fractions in a typical loess-paleosol profile and its paleoenvironmental significance: PeerJ, doi: 10.7717/peerj.4611.
		1.32935	S12				1.12	Pleistocene		Zhang et al 2018			34.6043																			Zhang, Q., Huang, J., Hu, F., Huo, N., and Shang, Y., 2018, The distribution of organic carbon fractions in a typical loess-paleosol profile and its paleoenvironmental significance: PeerJ, doi: 10.7717/peerj.4611.
		1.15365	S12				1.12	Pleistocene		Zhang et al 2018			28.5741																			Zhang, Q., Huang, J., Hu, F., Huo, N., and Shang, Y., 2018, The distribution of organic carbon fractions in a typical loess-paleosol profile and its paleoenvironmental significance: PeerJ, doi: 10.7717/peerj.4611.
		1.27997	S12				1.12	Pleistocene		Zhang et al 2018			28.0006																			Zhang, Q., Huang, J., Hu, F., Huo, N., and Shang, Y., 2018, The distribution of organic carbon fractions in a typical loess-paleosol profile and its paleoenvironmental significance: PeerJ, doi: 10.7717/peerj.4611.
		1.14365	S13				1.208	Pleistocene		Zhang et al 2018			26.7084																			Zhang, Q., Huang, J., Hu, F., Huo, N., and Shang, Y., 2018, The distribution of organic carbon fractions in a typical loess-paleosol profile and its paleoenvironmental significance: PeerJ, doi: 10.7717/peerj.4611.
		1.27929	S13				1.208	Pleistocene		Zhang et al 2018			32.4423																			Zhang, Q., Huang, J., Hu, F., Huo, N., and Shang, Y., 2018, The distribution of organic carbon fractions in a typical loess-paleosol profile and its paleoenvironmental significance: PeerJ, doi: 10.7717/peerj.4611.
		1.284	S13				1.208	Pleistocene		Zhang et al 2018			30.5156																			Zhang, Q., Huang, J., Hu, F., Huo, N., and Shang, Y., 2018, The distribution of organic carbon fractions in a typical loess-paleosol profile and its paleoenvironmental significance: PeerJ, doi: 10.7717/peerj.4611.
		1.30129	S14				1.24	Pleistocene		Zhang et al 2018			38.8813																			Zhang, Q., Huang, J., Hu, F., Huo, N., and Shang, Y., 2018, The distribution of organic carbon fractions in a typical loess-paleosol profile and its paleoenvironmental significance: PeerJ, doi: 10.7717/peerj.4611.
		1.40638	S14				1.24	Pleistocene		Zhang et al 2018			39.2044																			Zhang, Q., Huang, J., Hu, F., Huo, N., and Shang, Y., 2018, The distribution of organic carbon fractions in a typical loess-paleosol profile and its paleoenvironmental significance: PeerJ, doi: 10.7717/peerj.4611.
		1.34987	S14				1.24	Pleistocene		Zhang et al 2018			39.4226																			Zhang, Q., Huang, J., Hu, F., Huo, N., and Shang, Y., 2018, The distribution of organic carbon fractions in a typical loess-paleosol profile and its paleoenvironmental significance: PeerJ, doi: 10.7717/peerj.4611.
1.5	0.015	0.37	Zinj				1.84	Pleistocene		Driese 2016			47																			Driese, S., & Ashley, G. (2016). Paleoenvironmental reconstruction of a paleosol catena, the Zinj archeological level, Olduvai Gorge, Tanzania. Quaternary Research, 85(1), 133-146. doi:10.1016/j.yqres.2015.10.007
4	0.04	0.44	Zinj				1.84	Pleistocene		Driese 2016			46																			Driese, S., & Ashley, G. (2016). Paleoenvironmental reconstruction of a paleosol catena, the Zinj archeological level, Olduvai Gorge, Tanzania. Quaternary Research, 85(1), 133-146. doi:10.1016/j.yqres.2015.10.008
6	0.06	0.44	Zinj				1.84	Pleistocene		Driese 2016			46																			Driese, S., & Ashley, G. (2016). Paleoenvironmental reconstruction of a paleosol catena, the Zinj archeological level, Olduvai Gorge, Tanzania. Quaternary Research, 85(1), 133-146. doi:10.1016/j.yqres.2015.10.009
8.5	0.085	0.53	Zinj				1.84	Pleistocene		Driese 2016			46																			Driese, S., & Ashley, G. (2016). Paleoenvironmental reconstruction of a paleosol catena, the Zinj archeological level, Olduvai Gorge, Tanzania. Quaternary Research, 85(1), 133-146. doi:10.1016/j.yqres.2015.10.010
11	0.11	0.38	Zinj				1.84	Pleistocene		Driese 2016			45																			Driese, S., & Ashley, G. (2016). Paleoenvironmental reconstruction of a paleosol catena, the Zinj archeological level, Olduvai Gorge, Tanzania. Quaternary Research, 85(1), 133-146. doi:10.1016/j.yqres.2015.10.011
13	0.13	0.34	Zinj				1.84	Pleistocene		Driese 2016			46																			Driese, S., & Ashley, G. (2016). Paleoenvironmental reconstruction of a paleosol catena, the Zinj archeological level, Olduvai Gorge, Tanzania. Quaternary Research, 85(1), 133-146. doi:10.1016/j.yqres.2015.10.012
15	0.15	0.32	Zinj				1.84	Pleistocene		Driese 2016			47																			Driese, S., & Ashley, G. (2016). Paleoenvironmental reconstruction of a paleosol catena, the Zinj archeological level, Olduvai Gorge, Tanzania. Quaternary Research, 85(1), 133-146. doi:10.1016/j.yqres.2015.10.013
17	0.17	0.35	Zinj				1.84	Pleistocene		Driese 2016			47																			Driese, S., & Ashley, G. (2016). Paleoenvironmental reconstruction of a paleosol catena, the Zinj archeological level, Olduvai Gorge, Tanzania. Quaternary Research, 85(1), 133-146. doi:10.1016/j.yqres.2015.10.014
19	0.19	0.41	Zinj				1.84	Pleistocene		Driese 2016			47																			Driese, S., & Ashley, G. (2016). Paleoenvironmental reconstruction of a paleosol catena, the Zinj archeological level, Olduvai Gorge, Tanzania. Quaternary Research, 85(1), 133-146. doi:10.1016/j.yqres.2015.10.015
25	0.25	0.51	Zinj				1.84	Pleistocene		Driese 2016			50																			Driese, S., & Ashley, G. (2016). Paleoenvironmental reconstruction of a paleosol catena, the Zinj archeological level, Olduvai Gorge, Tanzania. Quaternary Research, 85(1), 133-146. doi:10.1016/j.yqres.2015.10.016
	0.1	0.33	Juldru				16	Miocene	M3	Metzger and Retallack 2010			61.6	0.537374	1.28072		65.87	9.9	3.64		4.02	1.3	1.31	1.1	<0.01	0.57	0.02	0.12	0.04	0.03	10.4	Metzger, C.A., and Retallack, G.J., 2010, Paleosol record of Neogene climate change in the Australian outback Paleosol record of Neogene climate change in the Australian outback: Australian Journal of Earth Sciences, v. 57, p. 871–885, doi: 10.1080/08120099.2010.510578.
10	0.2	0.8	Juldru				16	Miocene	M4	Metzger and Retallack 2010			55.8	1.64706	0.538657		75.63	4.25	1.56		6.37	0.63	0.29	0.6	<0.01	0.27	0.05	0.05	0.07	0.04	8.42	Metzger, C.A., and Retallack, G.J., 2010, Paleosol record of Neogene climate change in the Australian outback Paleosol record of Neogene climate change in the Australian outback: Australian Journal of Earth Sciences, v. 57, p. 871–885, doi: 10.1080/08120099.2010.510578.
20	0.1	0.03	Maralji				16	Miocene	M5	Metzger and Retallack 2010			50.8	0.141844	2.37474		70.01	11.28	4.28		0.37	1.23	1.9	1.25	<0.01	0.57	0.02	0.07	0.07	0.04	7.77	Metzger, C.A., and Retallack, G.J., 2010, Paleosol record of Neogene climate change in the Australian outback Paleosol record of Neogene climate change in the Australian outback: Australian Journal of Earth Sciences, v. 57, p. 871–885, doi: 10.1080/08120099.2010.510578.
10	0.4	0.12	Maralji				16	Miocene	M6	Metzger and Retallack 2010			41.2	0.185455	2.18688		69.25	11	4.12		0.83	1.21	1.78	1.21	<0.01	0.53	0.03	0.07	0.02	0.03	8.22	Metzger, C.A., and Retallack, G.J., 2010, Paleosol record of Neogene climate change in the Australian outback Paleosol record of Neogene climate change in the Australian outback: Australian Journal of Earth Sciences, v. 57, p. 871–885, doi: 10.1080/08120099.2010.510578.
40	0.55	0.02	Maralji				16	Miocene	M7	Metzger and Retallack 2010			45.8	0.129571	2.45703		66.3	12.58	4.62		0.26	1.37	2.13	1.36	<0.01	0.63	0.02	0.08	0.09	0.04	8.71	Metzger, C.A., and Retallack, G.J., 2010, Paleosol record of Neogene climate change in the Australian outback Paleosol record of Neogene climate change in the Australian outback: Australian Journal of Earth Sciences, v. 57, p. 871–885, doi: 10.1080/08120099.2010.510578.
55	0.6	0.03	Maralji				16	Miocene	M8	Metzger and Retallack 2010			40	0.132645	2.42582		66.21	12.59	4.6		0.27	1.4	2.18	1.34	<0.01	0.6	0.03	0.08	0.07	0.03	8.7	Metzger, C.A., and Retallack, G.J., 2010, Paleosol record of Neogene climate change in the Australian outback Paleosol record of Neogene climate change in the Australian outback: Australian Journal of Earth Sciences, v. 57, p. 871–885, doi: 10.1080/08120099.2010.510578.
60	0.9	0.02	Maralji				16	Miocene	M9	Metzger and Retallack 2010			38.8	0.129507	2.32705		63.41	13.59	5		0.21	1.55	2.62	1.46	<0.01	0.69	0.02	0.09	0.07	0.03	9.64	Metzger, C.A., and Retallack, G.J., 2010, Paleosol record of Neogene climate change in the Australian outback Paleosol record of Neogene climate change in the Australian outback: Australian Journal of Earth Sciences, v. 57, p. 871–885, doi: 10.1080/08120099.2010.510578.
90	1	0.02	Maralji				16	Miocene	M10	Metzger and Retallack 2010			41.2	0.136251	2.29791		66.96	12.11	4.58		0.21	1.44	2.26	1.36	<0.01	0.61	0.02	0.07	0.16	0.05	8.75	Metzger, C.A., and Retallack, G.J., 2010, Paleosol record of Neogene climate change in the Australian outback Paleosol record of Neogene climate change in the Australian outback: Australian Journal of Earth Sciences, v. 57, p. 871–885, doi: 10.1080/08120099.2010.510578.
100	0.05	0.02	Chindia				16	Miocene	M11	Metzger and Retallack 2010			43.4	0.243918	2.07162		55.87	15.62	5.62		2.49	1.32	2.58	1.15	<0.01	0.71	0.01	0.09	0.04	0.03	12.85	Metzger, C.A., and Retallack, G.J., 2010, Paleosol record of Neogene climate change in the Australian outback Paleosol record of Neogene climate change in the Australian outback: Australian Journal of Earth Sciences, v. 57, p. 871–885, doi: 10.1080/08120099.2010.510578.
5	0.1	0.03	Chindia				16	Miocene	M12	Metzger and Retallack 2010			35	0.241292	2.09416		55.29	15.79	5.61		2.52	1.29	2.62	1.11	<0.01	0.66	0.02	0.1	0.04	0.03	13.2	Metzger, C.A., and Retallack, G.J., 2010, Paleosol record of Neogene climate change in the Australian outback Paleosol record of Neogene climate change in the Australian outback: Australian Journal of Earth Sciences, v. 57, p. 871–885, doi: 10.1080/08120099.2010.510578.
10	0.2	0.04	Chindia				16	Miocene	M13	Metzger and Retallack 2010			44.6	0.278584	1.97819		46.55	17.23	5.94		3.49	1.31	2.81	1.1	<0.01	0.76	0.03	0.09	0.02	0.03	14.8	Metzger, C.A., and Retallack, G.J., 2010, Paleosol record of Neogene climate change in the Australian outback Paleosol record of Neogene climate change in the Australian outback: Australian Journal of Earth Sciences, v. 57, p. 871–885, doi: 10.1080/08120099.2010.510578.
20	0.5	0.04	Chindia				16	Miocene	M14	Metzger and Retallack 2010			31.2	0.174841	2.2713		52.81	17.33	6.08		1.54	1.49	3.35	1.25	<0.01	0.75	0.07	0.07	0.02	0.04	13.35	Metzger, C.A., and Retallack, G.J., 2010, Paleosol record of Neogene climate change in the Australian outback Paleosol record of Neogene climate change in the Australian outback: Australian Journal of Earth Sciences, v. 57, p. 871–885, doi: 10.1080/08120099.2010.510578.
50	0.6	0.06	Chindia				16	Miocene	M15	Metzger and Retallack 2010			40.4	0.102273	2.72757		56.99	16.72	6		0.3	1.41	3.18	1.24	<0.01	0.71	0.05	0.08	0.02	0.03	11.75	Metzger, C.A., and Retallack, G.J., 2010, Paleosol record of Neogene climate change in the Australian outback Paleosol record of Neogene climate change in the Australian outback: Australian Journal of Earth Sciences, v. 57, p. 871–885, doi: 10.1080/08120099.2010.510578.
60	0.05	0.1	Junduru				16	Miocene	M16	Metzger and Retallack 2010			37.8	0.199659	1.67668		60.57	11.72	6.27		0.12	2.22	3.44	1.21	0.02	0.78	0.01	0.04	0.01	0.03	12.35	Metzger, C.A., and Retallack, G.J., 2010, Paleosol record of Neogene climate change in the Australian outback Paleosol record of Neogene climate change in the Australian outback: Australian Journal of Earth Sciences, v. 57, p. 871–885, doi: 10.1080/08120099.2010.510578.
5	0.1	0.03	Junduru				16	Miocene	M17	Metzger and Retallack 2010			20	0.231939	1.25238		80.4	5.26	2.43		0.09	1.13	1.97	1.01	0.01	0.66	0.01	0.02	0.01	0.02	5.84	Metzger, C.A., and Retallack, G.J., 2010, Paleosol record of Neogene climate change in the Australian outback Paleosol record of Neogene climate change in the Australian outback: Australian Journal of Earth Sciences, v. 57, p. 871–885, doi: 10.1080/08120099.2010.510578.
10	0.05	0.09	Kobera				16	Miocene	M18	Metzger and Retallack 2010			39	0.402427	1.02593		56.5	9.89	6.36		0.57	3.41	4.2	1.46	0.01	0.58	0.03	0.35	0.01	0.02	15.35	Metzger, C.A., and Retallack, G.J., 2010, Paleosol record of Neogene climate change in the Australian outback Paleosol record of Neogene climate change in the Australian outback: Australian Journal of Earth Sciences, v. 57, p. 871–885, doi: 10.1080/08120099.2010.510578.
5	0.2	0.06	Kobera				16	Miocene	M19	Metzger and Retallack 2010			36	0.427105	0.827528		49.15	9.74	7.88		0.2	3.96	6.15	1.46	0.01	0.51	0.03	0.12	0.01	0.04	18.8	Metzger, C.A., and Retallack, G.J., 2010, Paleosol record of Neogene climate change in the Australian outback Paleosol record of Neogene climate change in the Australian outback: Australian Journal of Earth Sciences, v. 57, p. 871–885, doi: 10.1080/08120099.2010.510578.
20	0.3	0.08	Kobera				16	Miocene	M20	Metzger and Retallack 2010			35.2	0.464758	0.825455		51.99	9.08	6.8		0.41	3.81	5.36	1.42	0.01	0.51	0.04	0.26	0.01	0.02	18.75	Metzger, C.A., and Retallack, G.J., 2010, Paleosol record of Neogene climate change in the Australian outback Paleosol record of Neogene climate change in the Australian outback: Australian Journal of Earth Sciences, v. 57, p. 871–885, doi: 10.1080/08120099.2010.510578.
30	0.5	0.07	Kobera				16	Miocene	M21	Metzger and Retallack 2010			34	0.43609	0.840253		52.11	9.31	6.86		0.38	3.68	5.54	1.48	<0.01	0.64	0.02	0.23	0.01	0.03	18	Metzger, C.A., and Retallack, G.J., 2010, Paleosol record of Neogene climate change in the Australian outback Paleosol record of Neogene climate change in the Australian outback: Australian Journal of Earth Sciences, v. 57, p. 871–885, doi: 10.1080/08120099.2010.510578.
50	0.7	0.1	Kobera				16	Miocene	M22	Metzger and Retallack 2010			33.1	0.43264	0.892473		54.5	9.13	7.02		0.39	3.56	4.8	1.48	<0.01	0.59	0.04	0.24	0.01	0.02	16.45	Metzger, C.A., and Retallack, G.J., 2010, Paleosol record of Neogene climate change in the Australian outback Paleosol record of Neogene climate change in the Australian outback: Australian Journal of Earth Sciences, v. 57, p. 871–885, doi: 10.1080/08120099.2010.510578.
70	0.1	0.11	Kaldri				16	Miocene	M23	Metzger and Retallack 2010			42.6	0.498483	0.779968		46.47	9.89	6.87		0.25	4.68	6.27	1.48	<0.01	0.45	0.02	0.15	0.01	0.02	21.6	Metzger, C.A., and Retallack, G.J., 2010, Paleosol record of Neogene climate change in the Australian outback Paleosol record of Neogene climate change in the Australian outback: Australian Journal of Earth Sciences, v. 57, p. 871–885, doi: 10.1080/08120099.2010.510578.
10	0.3	0.08	Kaldri				16	Miocene	M24	Metzger and Retallack 2010			33.8	0.575505	0.580801		43.83	8.41	7.37		0.25	4.59	8.37	1.27	<0.01	0.41	0.35	0.14	0.01	0.06	23.1	Metzger, C.A., and Retallack, G.J., 2010, Paleosol record of Neogene climate change in the Australian outback Paleosol record of Neogene climate change in the Australian outback: Australian Journal of Earth Sciences, v. 57, p. 871–885, doi: 10.1080/08120099.2010.510578.
30	0.58	0.08	Kaldri				16	Miocene	M25	Metzger and Retallack 2010			34	0.48227	0.748294		46.64	9.87	7.24		0.34	4.42	6.93	1.5	<0.01	0.5	0.02	0.15	0.02	0.02	20.5	Metzger, C.A., and Retallack, G.J., 2010, Paleosol record of Neogene climate change in the Australian outback Paleosol record of Neogene climate change in the Australian outback: Australian Journal of Earth Sciences, v. 57, p. 871–885, doi: 10.1080/08120099.2010.510578.
58	0	0.13					16	Miocene	MU322	Metzger and Retallack 2010							60.84	14.57	4.81		0.95	1.39	6.12	1.47	<0.01	0.29	0.04	0.07	0.02	0.03	8.37	Metzger, C.A., and Retallack, G.J., 2010, Paleosol record of Neogene climate change in the Australian outback Paleosol record of Neogene climate change in the Australian outback: Australian Journal of Earth Sciences, v. 57, p. 871–885, doi: 10.1080/08120099.2010.510578.
	0	0.12					16	Miocene	MU430	Metzger and Retallack 2010							57.51	13.47	5.72		0.71	9.05	0.35	2.88	<0.01	0.91	0.05	0.13	0.01	0.04	7.42	Metzger, C.A., and Retallack, G.J., 2010, Paleosol record of Neogene climate change in the Australian outback Paleosol record of Neogene climate change in the Australian outback: Australian Journal of Earth Sciences, v. 57, p. 871–885, doi: 10.1080/08120099.2010.510578.
	0	5.57					16	Miocene	MU372	Metzger and Retallack 2010							38.7	7.08	2.46		23.4	1.92	0.41	1.01	<0.01	0.34	0.18	0.08	0.02	0.03	22.5	Metzger, C.A., and Retallack, G.J., 2010, Paleosol record of Neogene climate change in the Australian outback Paleosol record of Neogene climate change in the Australian outback: Australian Journal of Earth Sciences, v. 57, p. 871–885, doi: 10.1080/08120099.2010.510578.
	0.1	0.07					16	Miocene	MAMPU-0-10	Metzger and Retallack 2010							62.81	15.11	4.63		0.14	1.44	2.42	1.57	<0.01	1.15	0.01	0.04	0.06	0.03	9.24	Metzger, C.A., and Retallack, G.J., 2010, Paleosol record of Neogene climate change in the Australian outback Paleosol record of Neogene climate change in the Australian outback: Australian Journal of Earth Sciences, v. 57, p. 871–885, doi: 10.1080/08120099.2010.510578.
10	0.25	0.31					16	Miocene	MAMPU-10-25	Metzger and Retallack 2010							74.83	7.79	2.88		1.48	1.05	1.56	1.07	<0.01	0.44	0.05	0.05	0.19	0.05	6.97	Metzger, C.A., and Retallack, G.J., 2010, Paleosol record of Neogene climate change in the Australian outback Paleosol record of Neogene climate change in the Australian outback: Australian Journal of Earth Sciences, v. 57, p. 871–885, doi: 10.1080/08120099.2010.510578.
25	0.4	0.02					16	Miocene	MAMPU-25-40	Metzger and Retallack 2010							57.4	11.22	4.02		4.4	1.23	1.96	1.33	<0.01	0.58	0.04	0.07	0.04	0.02	12.05	Metzger, C.A., and Retallack, G.J., 2010, Paleosol record of Neogene climate change in the Australian outback Paleosol record of Neogene climate change in the Australian outback: Australian Journal of Earth Sciences, v. 57, p. 871–885, doi: 10.1080/08120099.2010.510578.
40	0.55	0.06					16	Miocene	MAMPU-40-55	Metzger and Retallack 2010							59.46	9.75	3.54		5.2	1.06	1.81	1.14	<0.01	0.46	0.02	0.06	0.06	0.03	12.95	Metzger, C.A., and Retallack, G.J., 2010, Paleosol record of Neogene climate change in the Australian outback Paleosol record of Neogene climate change in the Australian outback: Australian Journal of Earth Sciences, v. 57, p. 871–885, doi: 10.1080/08120099.2010.510578.
55	0.7	0.1					16	Miocene	MAMPU-55-70	Metzger and Retallack 2010							53.28	9.3	3.28		7.42	1.04	1.9	1.05	<0.01	0.52	0.01	0.06	0.03	0.02	13.8	Metzger, C.A., and Retallack, G.J., 2010, Paleosol record of Neogene climate change in the Australian outback Paleosol record of Neogene climate change in the Australian outback: Australian Journal of Earth Sciences, v. 57, p. 871–885, doi: 10.1080/08120099.2010.510578.
70	0.8	0.03					16	Miocene	MAMPU-70-80	Metzger and Retallack 2010							68.62	11.48	4.38		0.42	1.26	1.85	1.31	<0.01	0.58	0.02	0.07	0.03	0.03	8.16	Metzger, C.A., and Retallack, G.J., 2010, Paleosol record of Neogene climate change in the Australian outback Paleosol record of Neogene climate change in the Australian outback: Australian Journal of Earth Sciences, v. 57, p. 871–885, doi: 10.1080/08120099.2010.510578.
80	0.9	0.02					16	Miocene	MAMPU-80-90	Metzger and Retallack 2010							68.25	11.88	4.41		0.47	1.3	1.82	1.35	<0.01	0.58	0.03	0.08	0.02	0.03	8.45	Metzger, C.A., and Retallack, G.J., 2010, Paleosol record of Neogene climate change in the Australian outback Paleosol record of Neogene climate change in the Australian outback: Australian Journal of Earth Sciences, v. 57, p. 871–885, doi: 10.1080/08120099.2010.510578.
90	0	0.05					16	Miocene	MAMPU-90-97	Metzger and Retallack 2010							64.84	13.54	5.16		0.23	1.46	1.86	1.47	0.01	0.61	0.03	0.09	0.02	0.03	8.97	Metzger, C.A., and Retallack, G.J., 2010, Paleosol record of Neogene climate change in the Australian outback Paleosol record of Neogene climate change in the Australian outback: Australian Journal of Earth Sciences, v. 57, p. 871–885, doi: 10.1080/08120099.2010.510578.
2		0.17	Chogo clay				20	Miocene	Kenya (Songhor	Retallack 1991		A	72.8	1.7	0.49	0.303																Retallack G.J., 2001. Miocene paleosols and ape habitats of Pakistan and Kenya. Oxford University Press, New York. Hardcover
7		0.11	Chogo clay				20	Miocene	Kenya (Songhor	Retallack 1991		A	65.6	1.48	0.55	0.337																Retallack G.J., 2001. Miocene paleosols and ape habitats of Pakistan and Kenya. Oxford University Press, New York. Hardcover
20		0.06	Chogo clay				20	Miocene	Kenya (Songhor	Retallack 1991		Bk	33	4.7	0.2	0.387																Retallack G.J., 2001. Miocene paleosols and ape habitats of Pakistan and Kenya. Oxford University Press, New York. Hardcover
50		0.06	Chogo clay				20	Miocene	Kenya (Songhor	Retallack 1991		Bk	42.2	4.27	0.22	0.43																Retallack G.J., 2001. Miocene paleosols and ape habitats of Pakistan and Kenya. Oxford University Press, New York. Hardcover
60		0	Chogo clay				20	Miocene	Kenya (Songhor	Retallack 1991		C	36.4	5.08	0.19	0.432																Retallack G.J., 2001. Miocene paleosols and ape habitats of Pakistan and Kenya. Oxford University Press, New York. Hardcover
70		0.06	Chogo clay				20	Miocene	Kenya (Songhor	Retallack 1991		C	37.4	4.77	0.2	0.351																Retallack G.J., 2001. Miocene paleosols and ape habitats of Pakistan and Kenya. Oxford University Press, New York. Hardcover
5		0.06	Kala clay		Aquic Eutrochrept		8.5	Miocene	Pakistan (Dhok Pathan)	Retallack 1991		A	84.8																			Retallack G.J., 2001. Miocene paleosols and ape habitats of Pakistan and Kenya. Oxford University Press, New York. Hardcover
12		0.09	Kala clay		Aquic Eutrochrept		8.5	Miocene	Pakistan (Dhok Pathan)	Retallack 1991		A	87																			Retallack G.J., 2001. Miocene paleosols and ape habitats of Pakistan and Kenya. Oxford University Press, New York. Hardcover
30		0.07	Kala clay		Aquic Eutrochrept		8.5	Miocene	Pakistan (Dhok Pathan)	Retallack 1991		Bg	54																			Retallack G.J., 2001. Miocene paleosols and ape habitats of Pakistan and Kenya. Oxford University Press, New York. Hardcover
50		0.16	Kala clay		Aquic Eutrochrept		8.5	Miocene	Pakistan (Dhok Pathan)	Retallack 1991		Bg	40.6																			Retallack G.J., 2001. Miocene paleosols and ape habitats of Pakistan and Kenya. Oxford University Press, New York. Hardcover
70		0.12	Kala clay		Aquic Eutrochrept		8.5	Miocene	Pakistan (Dhok Pathan)	Retallack 1991		Bk	44.6																			Retallack G.J., 2001. Miocene paleosols and ape habitats of Pakistan and Kenya. Oxford University Press, New York. Hardcover
		0.17	Choka clay				8.5	Miocene	Pakistan (Dhok Pathan)	Retallack 1991		A	49.8	3.61	0.25	0.201																Retallack G.J., 2001. Miocene paleosols and ape habitats of Pakistan and Kenya. Oxford University Press, New York. Hardcover
		0.17	Choka clay				8.5	Miocene	Pakistan (Dhok Pathan)	Retallack 1991		BA	58.2	6.17	0.15	0.0003																Retallack G.J., 2001. Miocene paleosols and ape habitats of Pakistan and Kenya. Oxford University Press, New York. Hardcover
		0.17	Choka clay				8.5	Miocene	Pakistan (Dhok Pathan)	Retallack 1991		Bt	52.8	10.33	0.09	0.158																Retallack G.J., 2001. Miocene paleosols and ape habitats of Pakistan and Kenya. Oxford University Press, New York. Hardcover
		0.11	Choka clay				8.5	Miocene	Pakistan (Dhok Pathan)	Retallack 1991		Bt	64.4	7.23	0.13	0.283																Retallack G.J., 2001. Miocene paleosols and ape habitats of Pakistan and Kenya. Oxford University Press, New York. Hardcover
		0.11	Choka clay				8.5	Miocene	Pakistan (Dhok Pathan)	Retallack 1991		C	60.9	5.43	0.17	0.233																Retallack G.J., 2001. Miocene paleosols and ape habitats of Pakistan and Kenya. Oxford University Press, New York. Hardcover
		0.11	Choka clay				8.5	Miocene	Pakistan (Dhok Pathan)	Retallack 1991		C	47.6	6.06	0.16	0.331																Retallack G.J., 2001. Miocene paleosols and ape habitats of Pakistan and Kenya. Oxford University Press, New York. Hardcover
		0.17	Choka clay				8.5	Miocene	Pakistan (Dhok Pathan)	Retallack 1991		C	43.6	6.06	0.16	0.297																Retallack G.J., 2001. Miocene paleosols and ape habitats of Pakistan and Kenya. Oxford University Press, New York. Hardcover
		0.22	Choka clay				8.5	Miocene	Pakistan (Dhok Pathan)	Retallack 1991		C	28.8	15.57	0.06	0.334																Retallack G.J., 2001. Miocene paleosols and ape habitats of Pakistan and Kenya. Oxford University Press, New York. Hardcover
	0.04	0.03	Naranji clay		Psammentic Hapludalf		8.5	Miocene	Pakistan (Dhok Pathan)	Retallack 1991			84	1.19	0.7	0.027																Retallack G.J., 2001. Miocene paleosols and ape habitats of Pakistan and Kenya. Oxford University Press, New York. Hardcover
4	0.1	0.09	Naranji clay		Psammentic Hapludalf		8.5	Miocene	Pakistan (Dhok Pathan)	Retallack 1991			51.6	0.79	0.95	0.008																Retallack G.J., 2001. Miocene paleosols and ape habitats of Pakistan and Kenya. Oxford University Press, New York. Hardcover
10	0.25	0.19	Naranji clay		Psammentic Hapludalf		8.5	Miocene	Pakistan (Dhok Pathan)	Retallack 1991			55.4	0.59	1.18	0.013																Retallack G.J., 2001. Miocene paleosols and ape habitats of Pakistan and Kenya. Oxford University Press, New York. Hardcover
25	0.4	0.23	Naranji clay		Psammentic Hapludalf		8.5	Miocene	Pakistan (Dhok Pathan)	Retallack 1991			51.8	0.51	1.26	0.002																Retallack G.J., 2001. Miocene paleosols and ape habitats of Pakistan and Kenya. Oxford University Press, New York. Hardcover
40	0.5	0.15	Naranji clay		Psammentic Hapludalf		8.5	Miocene	Pakistan (Dhok Pathan)	Retallack 1991			51.8	0.48	1.38	0.011																Retallack G.J., 2001. Miocene paleosols and ape habitats of Pakistan and Kenya. Oxford University Press, New York. Hardcover
50	0.7	0.08	Naranji clay		Psammentic Hapludalf		8.5	Miocene	Pakistan (Dhok Pathan)	Retallack 1991			49.6	0.37	1.65	0.0005																Retallack G.J., 2001. Miocene paleosols and ape habitats of Pakistan and Kenya. Oxford University Press, New York. Hardcover
70	1.05	0.08	Naranji clay		Psammentic Hapludalf		8.5	Miocene	Pakistan (Dhok Pathan)	Retallack 1991			48.8	0.36	1.73	0.011																Retallack G.J., 2001. Miocene paleosols and ape habitats of Pakistan and Kenya. Oxford University Press, New York. Hardcover
105	1.15	0.1	Naranji clay		Psammentic Hapludalf		8.5	Miocene	Pakistan (Dhok Pathan)	Retallack 1991			51.8	0.49	1.38	0.005																Retallack G.J., 2001. Miocene paleosols and ape habitats of Pakistan and Kenya. Oxford University Press, New York. Hardcover
115	1.25	0.12	Naranji clay		Psammentic Hapludalf		8.5	Miocene	Pakistan (Dhok Pathan)	Retallack 1991			46.8	0.51	1.23	0.006																Retallack G.J., 2001. Miocene paleosols and ape habitats of Pakistan and Kenya. Oxford University Press, New York. Hardcover
125	1.95	0.04	Naranji clay		Psammentic Hapludalf		8.5	Miocene	Pakistan (Dhok Pathan)	Retallack 1991			28	0.51	1.37	0.015																Retallack G.J., 2001. Miocene paleosols and ape habitats of Pakistan and Kenya. Oxford University Press, New York. Hardcover
195	2.4	0.07	Naranji clay		Psammentic Hapludalf		8.5	Miocene	Pakistan (Dhok Pathan)	Retallack 1991			27	0.64	0.97	0.058																Retallack G.J., 2001. Miocene paleosols and ape habitats of Pakistan and Kenya. Oxford University Press, New York. Hardcover
240	0.03	0.11	Tut Clay		Haplustalf		20	Miocene	Kenya (Songhor	Retallack 1991		A	28.8	6.74	0.14	0.107																Retallack G.J., 2001. Miocene paleosols and ape habitats of Pakistan and Kenya. Oxford University Press, New York. Hardcover
3	0.24	0.11	Tut Clay		Haplustalf		20	Miocene	Kenya (Songhor	Retallack 1991		Bt	24	2.11	0.39	0.155																Retallack G.J., 2001. Miocene paleosols and ape habitats of Pakistan and Kenya. Oxford University Press, New York. Hardcover
24	0.42	0.17	Tut Clay		Haplustalf		20	Miocene	Kenya (Songhor	Retallack 1991		Bt	44.4	2.36	0.36	0.06																Retallack G.J., 2001. Miocene paleosols and ape habitats of Pakistan and Kenya. Oxford University Press, New York. Hardcover
42	0.48	0.11	Tut Clay		Haplustalf		20	Miocene	Kenya (Songhor	Retallack 1991		Bt	49.4	2.13	0.39	0.129																Retallack G.J., 2001. Miocene paleosols and ape habitats of Pakistan and Kenya. Oxford University Press, New York. Hardcover
48	1.02	0.56	Tut Clay		Haplustalf		20	Miocene	Kenya (Songhor	Retallack 1991		Bt	60.4	4.45	0.2	0.208																Retallack G.J., 2001. Miocene paleosols and ape habitats of Pakistan and Kenya. Oxford University Press, New York. Hardcover
102	1.22	0.11	Tut Clay		Haplustalf		20	Miocene	Kenya (Songhor	Retallack 1991		Bk	59.6	2.71	0.32	0.244																Retallack G.J., 2001. Miocene paleosols and ape habitats of Pakistan and Kenya. Oxford University Press, New York. Hardcover
122	1.48	0.17	Tut Clay		Haplustalf		20	Miocene	Kenya (Songhor	Retallack 1991		BC	48.8	4.48	0.2	0.229																Retallack G.J., 2001. Miocene paleosols and ape habitats of Pakistan and Kenya. Oxford University Press, New York. Hardcover
148	1.65	0.11	Tut Clay		Haplustalf		20	Miocene	Kenya (Songhor	Retallack 1991		C	45.4	4.9	0.19	0.149																Retallack G.J., 2001. Miocene paleosols and ape habitats of Pakistan and Kenya. Oxford University Press, New York. Hardcover
165	2	0.09	Tut Clay		Haplustalf		20	Miocene	Kenya (Songhor	Retallack 1991		C	44	10.51	0.09	0.1																Retallack G.J., 2001. Miocene paleosols and ape habitats of Pakistan and Kenya. Oxford University Press, New York. Hardcover
200	0.04	0.18	Lal Clay		Haplustalf		8.5	Miocene	Pakistan (Dhok Pathan)	Retallack 1991		A	79.4	0.76	1.11	0.02																Retallack G.J., 2001. Miocene paleosols and ape habitats of Pakistan and Kenya. Oxford University Press, New York. Hardcover
4	0.22	0.18	Lal Clay		Haplustalf		8.5	Miocene	Pakistan (Dhok Pathan)	Retallack 1991		A	80	0.77	1.09	0.003																Retallack G.J., 2001. Miocene paleosols and ape habitats of Pakistan and Kenya. Oxford University Press, New York. Hardcover
22	0.49	0.21	Lal Clay		Haplustalf		8.5	Miocene	Pakistan (Dhok Pathan)	Retallack 1991		Bt	85.4	0.78	1.06	0.006																Retallack G.J., 2001. Miocene paleosols and ape habitats of Pakistan and Kenya. Oxford University Press, New York. Hardcover
49	0.6	0.29	Lal Clay		Haplustalf		8.5	Miocene	Pakistan (Dhok Pathan)	Retallack 1991		Bt	84.8	0.76	1.1	0.003																Retallack G.J., 2001. Miocene paleosols and ape habitats of Pakistan and Kenya. Oxford University Press, New York. Hardcover
60	0.75	0.13	Lal Clay		Haplustalf		8.5	Miocene	Pakistan (Dhok Pathan)	Retallack 1991		Bk	75	0.7	1.19	0.003																Retallack G.J., 2001. Miocene paleosols and ape habitats of Pakistan and Kenya. Oxford University Press, New York. Hardcover
75	0.88	0.23	Lal Clay		Haplustalf		8.5	Miocene	Pakistan (Dhok Pathan)	Retallack 1991		Bk	80	0.73	1.14	0.018																Retallack G.J., 2001. Miocene paleosols and ape habitats of Pakistan and Kenya. Oxford University Press, New York. Hardcover
88	0.05	0.18	Lal Clay		Haplustalf		8.5	Miocene	Pakistan (Dhok Pathan)	Retallack 1991		C	77	0.71	1.2	0.024																Retallack G.J., 2001. Miocene paleosols and ape habitats of Pakistan and Kenya. Oxford University Press, New York. Hardcover
4		0.031	Luca Clay		Hapludalf	Alfisol	33	Early Oligocene	Luca pedotype	Retallack et al 2000		A																				Retallack, G.J., Bestland, E.., and Fremd, T.., 2000, Eocene and Oligocene Paleosols of Central Oregon: Geological Society of America Special Paper, v. 344, p. 1–192, doi: 10.1046/j.1365-3091.2001.0394c.x.
14		0.026	Luca Clay		Hapludalf	Alfisol	33	Early Oligocene	Luca pedotype	Retallack et al 2000		A																				Retallack, G.J., Bestland, E.., and Fremd, T.., 2000, Eocene and Oligocene Paleosols of Central Oregon: Geological Society of America Special Paper, v. 344, p. 1–192, doi: 10.1046/j.1365-3091.2001.0394c.x.
46		0.018	Luca Clay		Hapludalf	Alfisol	33	Early Oligocene	Luca pedotype	Retallack et al 2000		Bt																				Retallack, G.J., Bestland, E.., and Fremd, T.., 2000, Eocene and Oligocene Paleosols of Central Oregon: Geological Society of America Special Paper, v. 344, p. 1–192, doi: 10.1046/j.1365-3091.2001.0394c.x.
63		0	Luca Clay		Hapludalf	Alfisol	33	Early Oligocene	Luca pedotype	Retallack et al 2000		Bt																				Retallack, G.J., Bestland, E.., and Fremd, T.., 2000, Eocene and Oligocene Paleosols of Central Oregon: Geological Society of America Special Paper, v. 344, p. 1–192, doi: 10.1046/j.1365-3091.2001.0394c.x.
88		0.002	Luca Clay		Hapludalf	Alfisol	33	Early Oligocene	Luca pedotype	Retallack et al 2000		C																				Retallack, G.J., Bestland, E.., and Fremd, T.., 2000, Eocene and Oligocene Paleosols of Central Oregon: Geological Society of America Special Paper, v. 344, p. 1–192, doi: 10.1046/j.1365-3091.2001.0394c.x.
95		0.021	Kskus		Fluvent	Entisol	33	Early Oligocene	Kskus pedotype	Retallack et al 2000		A																				Retallack, G.J., Bestland, E.., and Fremd, T.., 2000, Eocene and Oligocene Paleosols of Central Oregon: Geological Society of America Special Paper, v. 344, p. 1–192, doi: 10.1046/j.1365-3091.2001.0394c.x.
115		0.013	Kskus		Fluvent	Entisol	33	Early Oligocene	Kskus pedotype	Retallack et al 2000		C																				Retallack, G.J., Bestland, E.., and Fremd, T.., 2000, Eocene and Oligocene Paleosols of Central Oregon: Geological Society of America Special Paper, v. 344, p. 1–192, doi: 10.1046/j.1365-3091.2001.0394c.x.
130		0.018	Ticam		Eutochrept	Inceptisol	33	Early Oligocene	Ticam pedotype	Retallack et al 2000		A																				Retallack, G.J., Bestland, E.., and Fremd, T.., 2000, Eocene and Oligocene Paleosols of Central Oregon: Geological Society of America Special Paper, v. 344, p. 1–192, doi: 10.1046/j.1365-3091.2001.0394c.x.
140		0.008	Ticam		Eutochrept	Inceptisol	33	Early Oligocene	Ticam pedotype	Retallack et al 2000		Bw																				Retallack, G.J., Bestland, E.., and Fremd, T.., 2000, Eocene and Oligocene Paleosols of Central Oregon: Geological Society of America Special Paper, v. 344, p. 1–192, doi: 10.1046/j.1365-3091.2001.0394c.x.
150		0.011	Ticam		Eutochrept	Inceptisol	33	Early Oligocene	Ticam pedotype	Retallack et al 2000		Bw																				Retallack, G.J., Bestland, E.., and Fremd, T.., 2000, Eocene and Oligocene Paleosols of Central Oregon: Geological Society of America Special Paper, v. 344, p. 1–192, doi: 10.1046/j.1365-3091.2001.0394c.x.
160		0.001	Ticam		Eutochrept	Inceptisol	33	Early Oligocene	Ticam pedotype	Retallack et al 2000		C																				Retallack, G.J., Bestland, E.., and Fremd, T.., 2000, Eocene and Oligocene Paleosols of Central Oregon: Geological Society of America Special Paper, v. 344, p. 1–192, doi: 10.1046/j.1365-3091.2001.0394c.x.
		0.01	Black acid sulfate paleosol		Inceptisol 21		55	Early Eocene	"Black" paleosol: PDW-Z90-M and onward	White and Schiebout, 2008			70	0.0862069				17.4			0.2	1.3										White, P.D., and Schiebout, J., 2008, Paleogene paleosols and changes in pedogenesis during the initial Eocene thermal maximum : Big Bend National Park , Texas , USA C24r: GSA Bulletin, p. 1347–1361, doi: 10.1130/B25987.1.
		0.03	Black acid sulfate paleosol		Inceptisol 21		55	Early Eocene	"Black" paleosol: PDW-Z90-M and onward	White and Schiebout, 2008			79	0.0923913				18.4			0.3	1.4										White, P.D., and Schiebout, J., 2008, Paleogene paleosols and changes in pedogenesis during the initial Eocene thermal maximum : Big Bend National Park , Texas , USA C24r: GSA Bulletin, p. 1347–1361, doi: 10.1130/B25987.1.
		0.04	Black acid sulfate paleosol		Inceptisol 21		55	Early Eocene	"Black" paleosol: PDW-Z90-M and onward	White and Schiebout, 2008			69	0.0842105				19			0.2	1.4										White, P.D., and Schiebout, J., 2008, Paleogene paleosols and changes in pedogenesis during the initial Eocene thermal maximum : Big Bend National Park , Texas , USA C24r: GSA Bulletin, p. 1347–1361, doi: 10.1130/B25987.1.
		0.05	Black acid sulfate paleosol		Inceptisol 21		55	Early Eocene	"Black" paleosol: PDW-Z90-M and onward	White and Schiebout, 2008			82	0.0857143				17.5			0.2	1.3										White, P.D., and Schiebout, J., 2008, Paleogene paleosols and changes in pedogenesis during the initial Eocene thermal maximum : Big Bend National Park , Texas , USA C24r: GSA Bulletin, p. 1347–1361, doi: 10.1130/B25987.1.
		0.07	Black acid sulfate paleosol		Inceptisol 21		55	Early Eocene	"Black" paleosol: PDW-Z90-M and onward	White and Schiebout, 2008			80	0.101124				17.8			0.3	1.5										White, P.D., and Schiebout, J., 2008, Paleogene paleosols and changes in pedogenesis during the initial Eocene thermal maximum : Big Bend National Park , Texas , USA C24r: GSA Bulletin, p. 1347–1361, doi: 10.1130/B25987.1.
		0.1	Black acid sulfate paleosol		Inceptisol 21		55	Early Eocene	"Black" paleosol: PDW-Z90-M and onward	White and Schiebout, 2008			45	0.091954				17.4			0.3	1.3										White, P.D., and Schiebout, J., 2008, Paleogene paleosols and changes in pedogenesis during the initial Eocene thermal maximum : Big Bend National Park , Texas , USA C24r: GSA Bulletin, p. 1347–1361, doi: 10.1130/B25987.1.
		0.19	Black acid sulfate paleosol		Inceptisol 21		55	Early Eocene	"Black" paleosol: PDW-Z90-M and onward	White and Schiebout, 2008			88	0.0852273				17.6			0.2	1.3										White, P.D., and Schiebout, J., 2008, Paleogene paleosols and changes in pedogenesis during the initial Eocene thermal maximum : Big Bend National Park , Texas , USA C24r: GSA Bulletin, p. 1347–1361, doi: 10.1130/B25987.1.
		0.165	Black acid sulfate paleosol		Inceptisol 21		55	Early Eocene	"Black" paleosol: PDW-Z90-M and onward	White and Schiebout, 2008			88	0.0837989				17.9			0.2	1.3										White, P.D., and Schiebout, J., 2008, Paleogene paleosols and changes in pedogenesis during the initial Eocene thermal maximum : Big Bend National Park , Texas , USA C24r: GSA Bulletin, p. 1347–1361, doi: 10.1130/B25987.1.
		0.2	Black acid sulfate paleosol		Inceptisol 21		55	Early Eocene	"Black" paleosol: PDW-Z90-M and onward	White and Schiebout, 2008			41	0.0828729				18.1			0.2	1.3										White, P.D., and Schiebout, J., 2008, Paleogene paleosols and changes in pedogenesis during the initial Eocene thermal maximum : Big Bend National Park , Texas , USA C24r: GSA Bulletin, p. 1347–1361, doi: 10.1130/B25987.1.
		0.13	Black acid sulfate paleosol		Inceptisol 21		55	Early Eocene	"Black" paleosol: PDW-Z90-M and onward	White and Schiebout, 2008			66	0.0815217				18.4			0.2	1.3										White, P.D., and Schiebout, J., 2008, Paleogene paleosols and changes in pedogenesis during the initial Eocene thermal maximum : Big Bend National Park , Texas , USA C24r: GSA Bulletin, p. 1347–1361, doi: 10.1130/B25987.1.
		0.09	Black acid sulfate paleosol		Inceptisol 21		55	Early Eocene	"Black" paleosol: PDW-Z90-M and onward	White and Schiebout, 2008			85	0.0806452				18.6			0.3	1.2										White, P.D., and Schiebout, J., 2008, Paleogene paleosols and changes in pedogenesis during the initial Eocene thermal maximum : Big Bend National Park , Texas , USA C24r: GSA Bulletin, p. 1347–1361, doi: 10.1130/B25987.1.
5	0.05	0.04	John (310 m)	145		Humult	252	Early Triassic		Krull and Retallack, 2004																						Krull, E.S., and Retallack, G.J., 2000, 13C depth profiles from paleosols across the Permian-Triassic boundary : Evidence for methane release: GSA Bulletin, v. 112, p. 1459–1472.
5	0.05	0.04	John (310 m)			Humult	252	Early Triassic		Krull and Retallack, 2004																						Krull, E.S., and Retallack, G.J., 2000, 13C depth profiles from paleosols across the Permian-Triassic boundary : Evidence for methane release: GSA Bulletin, v. 112, p. 1459–1472.
15	0.15	0.03	John (310 m)			Humult	252	Early Triassic		Krull and Retallack, 2004																						Krull, E.S., and Retallack, G.J., 2000, 13C depth profiles from paleosols across the Permian-Triassic boundary : Evidence for methane release: GSA Bulletin, v. 112, p. 1459–1472.
25	0.25	0.04	John (310 m)			Humult	252	Early Triassic		Krull and Retallack, 2004																						Krull, E.S., and Retallack, G.J., 2000, 13C depth profiles from paleosols across the Permian-Triassic boundary : Evidence for methane release: GSA Bulletin, v. 112, p. 1459–1472.
37	0.37	0.04	John (310 m)			Humult	252	Early Triassic		Krull and Retallack, 2004																						Krull, E.S., and Retallack, G.J., 2000, 13C depth profiles from paleosols across the Permian-Triassic boundary : Evidence for methane release: GSA Bulletin, v. 112, p. 1459–1472.
37	0.37	0.04	John (310 m)			Humult	252	Early Triassic		Krull and Retallack, 2004																						Krull, E.S., and Retallack, G.J., 2000, 13C depth profiles from paleosols across the Permian-Triassic boundary : Evidence for methane release: GSA Bulletin, v. 112, p. 1459–1472.
56	0.56	0.03	John (310 m)			Humult	252	Early Triassic		Krull and Retallack, 2004																						Krull, E.S., and Retallack, G.J., 2000, 13C depth profiles from paleosols across the Permian-Triassic boundary : Evidence for methane release: GSA Bulletin, v. 112, p. 1459–1472.
80	0.8	0.03	John (310 m)			Humult	252	Early Triassic		Krull and Retallack, 2004																						Krull, E.S., and Retallack, G.J., 2000, 13C depth profiles from paleosols across the Permian-Triassic boundary : Evidence for methane release: GSA Bulletin, v. 112, p. 1459–1472.
80	0.8	0.03	John (310 m)			Humult	252	Early Triassic		Krull and Retallack, 2004																						Krull, E.S., and Retallack, G.J., 2000, 13C depth profiles from paleosols across the Permian-Triassic boundary : Evidence for methane release: GSA Bulletin, v. 112, p. 1459–1472.
110	1.1	0.03	John (310 m)			Humult	252	Early Triassic		Krull and Retallack, 2004																						Krull, E.S., and Retallack, G.J., 2000, 13C depth profiles from paleosols across the Permian-Triassic boundary : Evidence for methane release: GSA Bulletin, v. 112, p. 1459–1472.
145	1.45	0.03	John (310 m)			Humult	252	Early Triassic		Krull and Retallack, 2004																						Krull, E.S., and Retallack, G.J., 2000, 13C depth profiles from paleosols across the Permian-Triassic boundary : Evidence for methane release: GSA Bulletin, v. 112, p. 1459–1472.
145	1.45	0.03	John (310 m)			Humult	252	Early Triassic		Krull and Retallack, 2004																						Krull, E.S., and Retallack, G.J., 2000, 13C depth profiles from paleosols across the Permian-Triassic boundary : Evidence for methane release: GSA Bulletin, v. 112, p. 1459–1472.
7	0.07	0.03	William (264 m)			Fluvent	252	Early Triassic		Krull and Retallack, 2004			55.2																			Krull, E.S., and Retallack, G.J., 2000, 13C depth profiles from paleosols across the Permian-Triassic boundary : Evidence for methane release: GSA Bulletin, v. 112, p. 1459–1472.
7	0.07	0.03	William (264 m)			Fluvent	252	Early Triassic		Krull and Retallack, 2004			52.8																			Krull, E.S., and Retallack, G.J., 2000, 13C depth profiles from paleosols across the Permian-Triassic boundary : Evidence for methane release: GSA Bulletin, v. 112, p. 1459–1472.
22	0.22	0.03	William (264 m)			Fluvent	252	Early Triassic		Krull and Retallack, 2004			40																			Krull, E.S., and Retallack, G.J., 2000, 13C depth profiles from paleosols across the Permian-Triassic boundary : Evidence for methane release: GSA Bulletin, v. 112, p. 1459–1472.
35	0.35	0.06	William (264 m)			Fluvent	252	Early Triassic		Krull and Retallack, 2004			35.2																			Krull, E.S., and Retallack, G.J., 2000, 13C depth profiles from paleosols across the Permian-Triassic boundary : Evidence for methane release: GSA Bulletin, v. 112, p. 1459–1472.
35	0.35	0.06	William (264 m)			Fluvent	252	Early Triassic		Krull and Retallack, 2004			30.6																			Krull, E.S., and Retallack, G.J., 2000, 13C depth profiles from paleosols across the Permian-Triassic boundary : Evidence for methane release: GSA Bulletin, v. 112, p. 1459–1472.
55	0.55	0.04	William (264 m)			Fluvent	252	Early Triassic		Krull and Retallack, 2004			30.2																			Krull, E.S., and Retallack, G.J., 2000, 13C depth profiles from paleosols across the Permian-Triassic boundary : Evidence for methane release: GSA Bulletin, v. 112, p. 1459–1472.
74	0.74	0.03	William (264 m)			Fluvent	252	Early Triassic		Krull and Retallack, 2004			21.1																			Krull, E.S., and Retallack, G.J., 2000, 13C depth profiles from paleosols across the Permian-Triassic boundary : Evidence for methane release: GSA Bulletin, v. 112, p. 1459–1472.
92	0.92	0.04	William (264 m)			Fluvent	252	Early Triassic		Krull and Retallack, 2004			25.4																			Krull, E.S., and Retallack, G.J., 2000, 13C depth profiles from paleosols across the Permian-Triassic boundary : Evidence for methane release: GSA Bulletin, v. 112, p. 1459–1472.
10	0.1	0.2	Gregory (163 m)			Fragiumbrept	252	Early Triassic		Krull and Retallack, 2004																						Krull, E.S., and Retallack, G.J., 2000, 13C depth profiles from paleosols across the Permian-Triassic boundary : Evidence for methane release: GSA Bulletin, v. 112, p. 1459–1472.
10	0.1	0.2	Gregory (163 m)			Fragiumbrept	252	Early Triassic		Krull and Retallack, 2004																						Krull, E.S., and Retallack, G.J., 2000, 13C depth profiles from paleosols across the Permian-Triassic boundary : Evidence for methane release: GSA Bulletin, v. 112, p. 1459–1472.
18	0.18	0.2	Gregory (163 m)			Fragiumbrept	252	Early Triassic		Krull and Retallack, 2004																						Krull, E.S., and Retallack, G.J., 2000, 13C depth profiles from paleosols across the Permian-Triassic boundary : Evidence for methane release: GSA Bulletin, v. 112, p. 1459–1472.
27	0.27	0.27	Gregory (163 m)			Fragiumbrept	252	Early Triassic		Krull and Retallack, 2004																						Krull, E.S., and Retallack, G.J., 2000, 13C depth profiles from paleosols across the Permian-Triassic boundary : Evidence for methane release: GSA Bulletin, v. 112, p. 1459–1472.
27	0.27	0.27	Gregory (163 m)			Fragiumbrept	252	Early Triassic		Krull and Retallack, 2004																						Krull, E.S., and Retallack, G.J., 2000, 13C depth profiles from paleosols across the Permian-Triassic boundary : Evidence for methane release: GSA Bulletin, v. 112, p. 1459–1472.
40	0.4	0.12	Gregory (163 m)			Fragiumbrept	252	Early Triassic		Krull and Retallack, 2004																						Krull, E.S., and Retallack, G.J., 2000, 13C depth profiles from paleosols across the Permian-Triassic boundary : Evidence for methane release: GSA Bulletin, v. 112, p. 1459–1472.
60	0.6	0.09	Gregory (163 m)			Fragiumbrept	252	Early Triassic		Krull and Retallack, 2004																						Krull, E.S., and Retallack, G.J., 2000, 13C depth profiles from paleosols across the Permian-Triassic boundary : Evidence for methane release: GSA Bulletin, v. 112, p. 1459–1472.
60	0.6	0.09	Gregory (163 m)			Fragiumbrept	252	Early Triassic		Krull and Retallack, 2004																						Krull, E.S., and Retallack, G.J., 2000, 13C depth profiles from paleosols across the Permian-Triassic boundary : Evidence for methane release: GSA Bulletin, v. 112, p. 1459–1472.
81	0.81	0.08	Gregory (163 m)			Fragiumbrept	252	Early Triassic		Krull and Retallack, 2004																						Krull, E.S., and Retallack, G.J., 2000, 13C depth profiles from paleosols across the Permian-Triassic boundary : Evidence for methane release: GSA Bulletin, v. 112, p. 1459–1472.
81	0.81	0.09	Gregory (163 m)			Fragiumbrept	252	Early Triassic		Krull and Retallack, 2004																						Krull, E.S., and Retallack, G.J., 2000, 13C depth profiles from paleosols across the Permian-Triassic boundary : Evidence for methane release: GSA Bulletin, v. 112, p. 1459–1472.
5	0.05	0.05	David at 385 m				252	Early Triassic	A339	Krull and Retallack, 2004																						Krull, E.S., and Retallack, G.J., 2000, 13C depth profiles from paleosols across the Permian-Triassic boundary : Evidence for methane release: GSA Bulletin, v. 112, p. 1459–1472.
15	0.15	0.06	David at 385 m				252	Early Triassic	A340	Krull and Retallack, 2004																						Krull, E.S., and Retallack, G.J., 2000, 13C depth profiles from paleosols across the Permian-Triassic boundary : Evidence for methane release: GSA Bulletin, v. 112, p. 1459–1472.
15	0.15	0.05	David at 385 m				252	Early Triassic	A340+	Krull and Retallack, 2004																						Krull, E.S., and Retallack, G.J., 2000, 13C depth profiles from paleosols across the Permian-Triassic boundary : Evidence for methane release: GSA Bulletin, v. 112, p. 1459–1472.
27	0.27	0.03	David at 385 m				252	Early Triassic	A341	Krull and Retallack, 2004																						Krull, E.S., and Retallack, G.J., 2000, 13C depth profiles from paleosols across the Permian-Triassic boundary : Evidence for methane release: GSA Bulletin, v. 112, p. 1459–1472.
39	0.39	0.05	David at 385 m				252	Early Triassic	A342	Krull and Retallack, 2004																						Krull, E.S., and Retallack, G.J., 2000, 13C depth profiles from paleosols across the Permian-Triassic boundary : Evidence for methane release: GSA Bulletin, v. 112, p. 1459–1472.
39	0.39	0.05	David at 385 m				252	Early Triassic	A342+	Krull and Retallack, 2004																						Krull, E.S., and Retallack, G.J., 2000, 13C depth profiles from paleosols across the Permian-Triassic boundary : Evidence for methane release: GSA Bulletin, v. 112, p. 1459–1472.
55	0.55	0.03	David at 385 m				252	Early Triassic	A343	Krull and Retallack, 2004																						Krull, E.S., and Retallack, G.J., 2000, 13C depth profiles from paleosols across the Permian-Triassic boundary : Evidence for methane release: GSA Bulletin, v. 112, p. 1459–1472.
64	0.64	0.04	David at 385 m				252	Early Triassic	A344	Krull and Retallack, 2004																						Krull, E.S., and Retallack, G.J., 2000, 13C depth profiles from paleosols across the Permian-Triassic boundary : Evidence for methane release: GSA Bulletin, v. 112, p. 1459–1472.
64	0.64	0.03	David at 385 m				252	Early Triassic	A344+	Krull and Retallack, 2004																						Krull, E.S., and Retallack, G.J., 2000, 13C depth profiles from paleosols across the Permian-Triassic boundary : Evidence for methane release: GSA Bulletin, v. 112, p. 1459–1472.
77	0.77	0.03	David at 385 m				252	Early Triassic	A345	Krull and Retallack, 2004																						Krull, E.S., and Retallack, G.J., 2000, 13C depth profiles from paleosols across the Permian-Triassic boundary : Evidence for methane release: GSA Bulletin, v. 112, p. 1459–1472.
95	0.95	0.03	David at 385 m				252	Early Triassic	A346	Krull and Retallack, 2004																						Krull, E.S., and Retallack, G.J., 2000, 13C depth profiles from paleosols across the Permian-Triassic boundary : Evidence for methane release: GSA Bulletin, v. 112, p. 1459–1472.
95	0.95	0.03	David at 385 m				252	Early Triassic	A346+	Krull and Retallack, 2004																						Krull, E.S., and Retallack, G.J., 2000, 13C depth profiles from paleosols across the Permian-Triassic boundary : Evidence for methane release: GSA Bulletin, v. 112, p. 1459–1472.
115	1.15	0.03	David at 385 m				252	Early Triassic	A347	Krull and Retallack, 2004																						Krull, E.S., and Retallack, G.J., 2000, 13C depth profiles from paleosols across the Permian-Triassic boundary : Evidence for methane release: GSA Bulletin, v. 112, p. 1459–1472.
115	1.15	0.03	David at 385 m				252	Early Triassic	A347+	Krull and Retallack, 2004																						Krull, E.S., and Retallack, G.J., 2000, 13C depth profiles from paleosols across the Permian-Triassic boundary : Evidence for methane release: GSA Bulletin, v. 112, p. 1459–1472.
6	0.06	0.03	Michael at 265 m				252	Early Triassic	A263	Krull and Retallack, 2004																						Krull, E.S., and Retallack, G.J., 2000, 13C depth profiles from paleosols across the Permian-Triassic boundary : Evidence for methane release: GSA Bulletin, v. 112, p. 1459–1472.
6	0.06	0.03	Michael at 265 m				252	Early Triassic	A263+	Krull and Retallack, 2004																						Krull, E.S., and Retallack, G.J., 2000, 13C depth profiles from paleosols across the Permian-Triassic boundary : Evidence for methane release: GSA Bulletin, v. 112, p. 1459–1472.
13	0.13	0.06	Michael at 265 m				252	Early Triassic	A364	Krull and Retallack, 2004																						Krull, E.S., and Retallack, G.J., 2000, 13C depth profiles from paleosols across the Permian-Triassic boundary : Evidence for methane release: GSA Bulletin, v. 112, p. 1459–1472.
31	0.31	0.06	Michael at 265 m				252	Early Triassic	A365	Krull and Retallack, 2004																						Krull, E.S., and Retallack, G.J., 2000, 13C depth profiles from paleosols across the Permian-Triassic boundary : Evidence for methane release: GSA Bulletin, v. 112, p. 1459–1472.
45	0.45	0.02	Michael at 265 m				252	Early Triassic	A366	Krull and Retallack, 2004																						Krull, E.S., and Retallack, G.J., 2000, 13C depth profiles from paleosols across the Permian-Triassic boundary : Evidence for methane release: GSA Bulletin, v. 112, p. 1459–1472.
60	0.6	0.0211244	Michael at 265 m				252	Early Triassic	A130	Krull and Retallack, 2004																						Krull, E.S., and Retallack, G.J., 2000, 13C depth profiles from paleosols across the Permian-Triassic boundary : Evidence for methane release: GSA Bulletin, v. 112, p. 1459–1472.
5	0.05	0.23	John at 196 m				252	Early Triassic	A130+	Krull and Retallack, 2004																						Krull, E.S., and Retallack, G.J., 2000, 13C depth profiles from paleosols across the Permian-Triassic boundary : Evidence for methane release: GSA Bulletin, v. 112, p. 1459–1472.
5	0.05	0.23	John at 196 m				252	Early Triassic	A131	Krull and Retallack, 2004																						Krull, E.S., and Retallack, G.J., 2000, 13C depth profiles from paleosols across the Permian-Triassic boundary : Evidence for methane release: GSA Bulletin, v. 112, p. 1459–1472.
14	0.14	0.25	John at 196 m				252	Early Triassic	A132	Krull and Retallack, 2004																						Krull, E.S., and Retallack, G.J., 2000, 13C depth profiles from paleosols across the Permian-Triassic boundary : Evidence for methane release: GSA Bulletin, v. 112, p. 1459–1472.
25	0.25	0.14	John at 196 m				252	Early Triassic	A133	Krull and Retallack, 2004																						Krull, E.S., and Retallack, G.J., 2000, 13C depth profiles from paleosols across the Permian-Triassic boundary : Evidence for methane release: GSA Bulletin, v. 112, p. 1459–1472.
35	0.35	0.14	John at 196 m				252	Early Triassic	A134	Krull and Retallack, 2004																						Krull, E.S., and Retallack, G.J., 2000, 13C depth profiles from paleosols across the Permian-Triassic boundary : Evidence for methane release: GSA Bulletin, v. 112, p. 1459–1472.
50	0.5	0.14	John at 196 m				252	Early Triassic	A135	Krull and Retallack, 2004																						Krull, E.S., and Retallack, G.J., 2000, 13C depth profiles from paleosols across the Permian-Triassic boundary : Evidence for methane release: GSA Bulletin, v. 112, p. 1459–1472.
65	0.65	0.16	John at 196 m				252	Early Triassic	A136	Krull and Retallack, 2004																						Krull, E.S., and Retallack, G.J., 2000, 13C depth profiles from paleosols across the Permian-Triassic boundary : Evidence for methane release: GSA Bulletin, v. 112, p. 1459–1472.
88	0.88	0.12	John at 196 m				252	Early Triassic	A137	Krull and Retallack, 2004																						Krull, E.S., and Retallack, G.J., 2000, 13C depth profiles from paleosols across the Permian-Triassic boundary : Evidence for methane release: GSA Bulletin, v. 112, p. 1459–1472.
110	1.1	0.1	John at 196 m				252	Early Triassic	A137+	Krull and Retallack, 2004																						Krull, E.S., and Retallack, G.J., 2000, 13C depth profiles from paleosols across the Permian-Triassic boundary : Evidence for methane release: GSA Bulletin, v. 112, p. 1459–1472.
110	1.1	0.14	John at 196 m				252	Early Triassic	A138	Krull and Retallack, 2004																						Krull, E.S., and Retallack, G.J., 2000, 13C depth profiles from paleosols across the Permian-Triassic boundary : Evidence for methane release: GSA Bulletin, v. 112, p. 1459–1472.
135	1.35	0.2	John at 196 m				252	Early Triassic	A139	Krull and Retallack, 2004																						Krull, E.S., and Retallack, G.J., 2000, 13C depth profiles from paleosols across the Permian-Triassic boundary : Evidence for methane release: GSA Bulletin, v. 112, p. 1459–1472.
151	1.51	0.13	John at 196 m				252	Early Triassic	A139+	Krull and Retallack, 2004																						Krull, E.S., and Retallack, G.J., 2000, 13C depth profiles from paleosols across the Permian-Triassic boundary : Evidence for methane release: GSA Bulletin, v. 112, p. 1459–1472.
151	1.51	0.13	John at 196 m				252	Early Triassic	A140	Krull and Retallack, 2004																						Krull, E.S., and Retallack, G.J., 2000, 13C depth profiles from paleosols across the Permian-Triassic boundary : Evidence for methane release: GSA Bulletin, v. 112, p. 1459–1472.
171	1.71	0.16	John at 196 m				252	Early Triassic	A69	Krull and Retallack, 2004																						Krull, E.S., and Retallack, G.J., 2000, 13C depth profiles from paleosols across the Permian-Triassic boundary : Evidence for methane release: GSA Bulletin, v. 112, p. 1459–1472.
10	0.1	0.2	Gregory at 163 m				252	Early Triassic	A69+	Krull and Retallack, 2004																						Krull, E.S., and Retallack, G.J., 2000, 13C depth profiles from paleosols across the Permian-Triassic boundary : Evidence for methane release: GSA Bulletin, v. 112, p. 1459–1472.
10	0.1	0.2	Gregory at 163 m				252	Early Triassic	A70	Krull and Retallack, 2004																						Krull, E.S., and Retallack, G.J., 2000, 13C depth profiles from paleosols across the Permian-Triassic boundary : Evidence for methane release: GSA Bulletin, v. 112, p. 1459–1472.
18	0.18	0.2	Gregory at 163 m				252	Early Triassic	A71	Krull and Retallack, 2004																						Krull, E.S., and Retallack, G.J., 2000, 13C depth profiles from paleosols across the Permian-Triassic boundary : Evidence for methane release: GSA Bulletin, v. 112, p. 1459–1472.
27	0.27	0.27	Gregory at 163 m				252	Early Triassic	A71+	Krull and Retallack, 2004																						Krull, E.S., and Retallack, G.J., 2000, 13C depth profiles from paleosols across the Permian-Triassic boundary : Evidence for methane release: GSA Bulletin, v. 112, p. 1459–1472.
27	0.27	0.27	Gregory at 163 m				252	Early Triassic	A72	Krull and Retallack, 2004																						Krull, E.S., and Retallack, G.J., 2000, 13C depth profiles from paleosols across the Permian-Triassic boundary : Evidence for methane release: GSA Bulletin, v. 112, p. 1459–1472.
40	0.4	0.12	Gregory at 163 m				252	Early Triassic	A73	Krull and Retallack, 2004																						Krull, E.S., and Retallack, G.J., 2000, 13C depth profiles from paleosols across the Permian-Triassic boundary : Evidence for methane release: GSA Bulletin, v. 112, p. 1459–1472.
60	0.6	0.09	Gregory at 163 m				252	Early Triassic	A73+	Krull and Retallack, 2004																						Krull, E.S., and Retallack, G.J., 2000, 13C depth profiles from paleosols across the Permian-Triassic boundary : Evidence for methane release: GSA Bulletin, v. 112, p. 1459–1472.
60	0.6	0.09	Gregory at 163 m				252	Early Triassic	A74	Krull and Retallack, 2004																						Krull, E.S., and Retallack, G.J., 2000, 13C depth profiles from paleosols across the Permian-Triassic boundary : Evidence for methane release: GSA Bulletin, v. 112, p. 1459–1472.
81	0.81	0.08	Gregory at 163 m				252	Early Triassic	A74+	Krull and Retallack, 2004																						Krull, E.S., and Retallack, G.J., 2000, 13C depth profiles from paleosols across the Permian-Triassic boundary : Evidence for methane release: GSA Bulletin, v. 112, p. 1459–1472.
81	0.81	0.09	Gregory at 163 m				252	Early Triassic	A101	Krull and Retallack, 2004																						Krull, E.S., and Retallack, G.J., 2000, 13C depth profiles from paleosols across the Permian-Triassic boundary : Evidence for methane release: GSA Bulletin, v. 112, p. 1459–1472.
8	0.08	0.1	Waller (10 m)			Aquept	260	Late Permian		Krull and Retallack, 2004																						Krull, E.S., and Retallack, G.J., 2000, 13C depth profiles from paleosols across the Permian-Triassic boundary : Evidence for methane release: GSA Bulletin, v. 112, p. 1459–1472.
8	0.08	0.1	Waller (10 m)			Aquept	260	Late Permian		Krull and Retallack, 2004																						Krull, E.S., and Retallack, G.J., 2000, 13C depth profiles from paleosols across the Permian-Triassic boundary : Evidence for methane release: GSA Bulletin, v. 112, p. 1459–1472.
15	0.15	0.09	Waller (10 m)			Aquept	260	Late Permian		Krull and Retallack, 2004																						Krull, E.S., and Retallack, G.J., 2000, 13C depth profiles from paleosols across the Permian-Triassic boundary : Evidence for methane release: GSA Bulletin, v. 112, p. 1459–1472.
27	0.27	0.06	Waller (10 m)			Aquept	260	Late Permian		Krull and Retallack, 2004																						Krull, E.S., and Retallack, G.J., 2000, 13C depth profiles from paleosols across the Permian-Triassic boundary : Evidence for methane release: GSA Bulletin, v. 112, p. 1459–1472.
27	0.27	0.06	Waller (10 m)			Aquept	260	Late Permian		Krull and Retallack, 2004																						Krull, E.S., and Retallack, G.J., 2000, 13C depth profiles from paleosols across the Permian-Triassic boundary : Evidence for methane release: GSA Bulletin, v. 112, p. 1459–1472.
40	0.4	0.04	Waller (10 m)			Aquept	260	Late Permian		Krull and Retallack, 2004																						Krull, E.S., and Retallack, G.J., 2000, 13C depth profiles from paleosols across the Permian-Triassic boundary : Evidence for methane release: GSA Bulletin, v. 112, p. 1459–1472.
61	0.61	0.05	Waller (10 m)			Aquept	260	Late Permian		Krull and Retallack, 2004																						Krull, E.S., and Retallack, G.J., 2000, 13C depth profiles from paleosols across the Permian-Triassic boundary : Evidence for methane release: GSA Bulletin, v. 112, p. 1459–1472.
		0.43	Peter1			Haplogypsid	580	Ediacaran	R3965	Retallack 2013		A	39.6			0.505181			3.86	1.95												Retallack, G.J., 2013, Ediacaran Gaskiers Glaciation of Newfoundland reconsidered Ediacaran Gaskiers Glaciation of Newfoundland reconsidered: Journal of the Geological Society, v. 170, p. 19–36, doi: 10.1144/jgs2012-060.
		0.03	Peter1			Haplogypsid	580	Ediacaran	R3966	Retallack 2013		A	38			0.522936			4.36	2.28												Retallack, G.J., 2013, Ediacaran Gaskiers Glaciation of Newfoundland reconsidered Ediacaran Gaskiers Glaciation of Newfoundland reconsidered: Journal of the Geological Society, v. 170, p. 19–36, doi: 10.1144/jgs2012-060.
		0.03	Peter1			Haplogypsid	580	Ediacaran	R3967	Retallack 2013		By	36.2			0.544186			4.3	2.34												Retallack, G.J., 2013, Ediacaran Gaskiers Glaciation of Newfoundland reconsidered Ediacaran Gaskiers Glaciation of Newfoundland reconsidered: Journal of the Geological Society, v. 170, p. 19–36, doi: 10.1144/jgs2012-060.
		0.03	Peter1			Haplogypsid	580	Ediacaran	R3968	Retallack 2013		By	33.6			0.476277			5.48	2.61												Retallack, G.J., 2013, Ediacaran Gaskiers Glaciation of Newfoundland reconsidered Ediacaran Gaskiers Glaciation of Newfoundland reconsidered: Journal of the Geological Society, v. 170, p. 19–36, doi: 10.1144/jgs2012-060.
		0.02	Peter1			Haplogypsid	580	Ediacaran	R3969	Retallack 2013		C	35.8			0.486842			5.32	2.59												Retallack, G.J., 2013, Ediacaran Gaskiers Glaciation of Newfoundland reconsidered Ediacaran Gaskiers Glaciation of Newfoundland reconsidered: Journal of the Geological Society, v. 170, p. 19–36, doi: 10.1144/jgs2012-060.
		0.03	Peter1			Haplogypsid	580	Ediacaran	R3970	Retallack 2013		C	43			0.45614			4.56	2.08												Retallack, G.J., 2013, Ediacaran Gaskiers Glaciation of Newfoundland reconsidered Ediacaran Gaskiers Glaciation of Newfoundland reconsidered: Journal of the Geological Society, v. 170, p. 19–36, doi: 10.1144/jgs2012-060.
		0.03	Peter2			Haplogypsid	580	Ediacaran	R4062	Retallack 2013		A	35.6			0.218487			4.76	1.04												Retallack, G.J., 2013, Ediacaran Gaskiers Glaciation of Newfoundland reconsidered Ediacaran Gaskiers Glaciation of Newfoundland reconsidered: Journal of the Geological Society, v. 170, p. 19–36, doi: 10.1144/jgs2012-060.
		0.05	Peter2			Haplogypsid	580	Ediacaran	R4063	Retallack 2013		A	34.4			0.16318			4.78	0.78												Retallack, G.J., 2013, Ediacaran Gaskiers Glaciation of Newfoundland reconsidered Ediacaran Gaskiers Glaciation of Newfoundland reconsidered: Journal of the Geological Society, v. 170, p. 19–36, doi: 10.1144/jgs2012-060.
		0.02	Peter2			Haplogypsid	580	Ediacaran	R4064	Retallack 2013		By	33.2			0.200441			4.54	0.91												Retallack, G.J., 2013, Ediacaran Gaskiers Glaciation of Newfoundland reconsidered Ediacaran Gaskiers Glaciation of Newfoundland reconsidered: Journal of the Geological Society, v. 170, p. 19–36, doi: 10.1144/jgs2012-060.
		0.02	Peter2			Haplogypsid	580	Ediacaran	R4065	Retallack 2013		By	34.6			0.00179104			469	0.84												Retallack, G.J., 2013, Ediacaran Gaskiers Glaciation of Newfoundland reconsidered Ediacaran Gaskiers Glaciation of Newfoundland reconsidered: Journal of the Geological Society, v. 170, p. 19–36, doi: 10.1144/jgs2012-060.
		0.16	Peter2			Haplogypsid	580	Ediacaran	R4066	Retallack 2013		By	31.6			0.160777			5.66	0.91												Retallack, G.J., 2013, Ediacaran Gaskiers Glaciation of Newfoundland reconsidered Ediacaran Gaskiers Glaciation of Newfoundland reconsidered: Journal of the Geological Society, v. 170, p. 19–36, doi: 10.1144/jgs2012-060.
		0.01	Peter2			Haplogypsid	580	Ediacaran	R4067	Retallack 2013		C	30																			Retallack, G.J., 2013, Ediacaran Gaskiers Glaciation of Newfoundland reconsidered Ediacaran Gaskiers Glaciation of Newfoundland reconsidered: Journal of the Geological Society, v. 170, p. 19–36, doi: 10.1144/jgs2012-060.
		0.01	Peter2			Haplogypsid	580	Ediacaran	R4068	Retallack 2013		C	35.2			0.566038			5.3	3												Retallack, G.J., 2013, Ediacaran Gaskiers Glaciation of Newfoundland reconsidered Ediacaran Gaskiers Glaciation of Newfoundland reconsidered: Journal of the Geological Society, v. 170, p. 19–36, doi: 10.1144/jgs2012-060.
		0.03	Paul1			Eutrudept	580	Ediacaran	R3971	Retallack 2013		A	37.4			0.475556			4.5	2.14												Retallack, G.J., 2013, Ediacaran Gaskiers Glaciation of Newfoundland reconsidered Ediacaran Gaskiers Glaciation of Newfoundland reconsidered: Journal of the Geological Society, v. 170, p. 19–36, doi: 10.1144/jgs2012-060.
		0.02	Paul1			Eutrudept	580	Ediacaran	R3972	Retallack 2013		A	38.4			0.445161			4.65	2.07												Retallack, G.J., 2013, Ediacaran Gaskiers Glaciation of Newfoundland reconsidered Ediacaran Gaskiers Glaciation of Newfoundland reconsidered: Journal of the Geological Society, v. 170, p. 19–36, doi: 10.1144/jgs2012-060.
		0.03	Paul1			Eutrudept	580	Ediacaran	R3973	Retallack 2013		C	37.8			0.492063			5.04	2.48												Retallack, G.J., 2013, Ediacaran Gaskiers Glaciation of Newfoundland reconsidered Ediacaran Gaskiers Glaciation of Newfoundland reconsidered: Journal of the Geological Society, v. 170, p. 19–36, doi: 10.1144/jgs2012-060.
		0.04	Paul1			Eutrudept	580	Ediacaran	R3974	Retallack 2013		C	41.4			0.480435			4.6	2.21												Retallack, G.J., 2013, Ediacaran Gaskiers Glaciation of Newfoundland reconsidered Ediacaran Gaskiers Glaciation of Newfoundland reconsidered: Journal of the Geological Society, v. 170, p. 19–36, doi: 10.1144/jgs2012-060.
		0.01	Paul2			Eutrudept	580	Ediacaran	R4071	Retallack 2013		A	35			0.426531			4.9	2.09												Retallack, G.J., 2013, Ediacaran Gaskiers Glaciation of Newfoundland reconsidered Ediacaran Gaskiers Glaciation of Newfoundland reconsidered: Journal of the Geological Society, v. 170, p. 19–36, doi: 10.1144/jgs2012-060.
		0.01	Paul2			Eutrudept	580	Ediacaran	R4072	Retallack 2013		A	33.6			0.498929			4.67	2.33												Retallack, G.J., 2013, Ediacaran Gaskiers Glaciation of Newfoundland reconsidered Ediacaran Gaskiers Glaciation of Newfoundland reconsidered: Journal of the Geological Society, v. 170, p. 19–36, doi: 10.1144/jgs2012-060.
		0.02	Paul2			Eutrudept	580	Ediacaran	R4073	Retallack 2013		C	29.6			0.452436			4.31	1.95												Retallack, G.J., 2013, Ediacaran Gaskiers Glaciation of Newfoundland reconsidered Ediacaran Gaskiers Glaciation of Newfoundland reconsidered: Journal of the Geological Society, v. 170, p. 19–36, doi: 10.1144/jgs2012-060.
	0	0.1	Sheigra	1.5			1700	Archean	Has pedogenic smectite	Retallack and Mindszensky, 1994				0.155163				19.27			0.45	2.54										Retallack, G.J., and Mindszenty, A., 1994, Well-preserved late Precambrian paleosols from northwest Scotland: Journal Of Sedimentary Research, v. A64, p. 264–281.
	0.2	0.1	Sheigra	1.5			1700	Archean	Has pedogenic smectite	Retallack and Mindszensky, 1994				0.148274				17.67			0.76	1.86										Retallack, G.J., and Mindszenty, A., 1994, Well-preserved late Precambrian paleosols from northwest Scotland: Journal Of Sedimentary Research, v. A64, p. 264–281.
	0.5	0.04	Sheigra	1.5			1700	Archean	Has pedogenic smectite	Retallack and Mindszensky, 1994				0.183252				18.39			0.84	2.53										Retallack, G.J., and Mindszenty, A., 1994, Well-preserved late Precambrian paleosols from northwest Scotland: Journal Of Sedimentary Research, v. A64, p. 264–281.
140	0	0.014	Denison	10.5			2400	Archean	Clays replaced by sericite; illuvial Bg horizon	Gay and Grandstaff, 1980																						Gay, A.., and Grandstaff, D.E., 1980, Chemistry and mineralogy of precambrian paleosols at elliot lake, ontario, canada: Precambrian Research, v. 12, p. 349–373.
1200	0.3	0.12	Denison	10.5			2400	Archean	Clays replaced by sericite	Gay and Grandstaff, 1980																						Gay, A.., and Grandstaff, D.E., 1980, Chemistry and mineralogy of precambrian paleosols at elliot lake, ontario, canada: Precambrian Research, v. 12, p. 349–373.
230	0.6	0.023	Denison	10.5			2400	Archean	Clays replaced by sericite	Gay and Grandstaff, 1980																						Gay, A.., and Grandstaff, D.E., 1980, Chemistry and mineralogy of precambrian paleosols at elliot lake, ontario, canada: Precambrian Research, v. 12, p. 349–373.
2500	2	0.25	Denison	10.5			2400	Archean	Clays replaced by sericite	Gay and Grandstaff, 1980																						Gay, A.., and Grandstaff, D.E., 1980, Chemistry and mineralogy of precambrian paleosols at elliot lake, ontario, canada: Precambrian Research, v. 12, p. 349–373.
1	0	0.37	Schagen	17			2600	Archean	OM associated with Talc	Watanabe et al 2004						0.13783			10.23	1.41												Watanabe, Y., Stewart, B.W., and Ohmoto, H., 2004, Organic- and carbonate-rich soil formation 2 . 6 billion years ago at Schagen , East Transvaal district , South Africa: Geochimica et Cosmochimica Acta, v. 68, p. 2129–2151, doi: 10.1016/j.gca.2003.10.036.
2	0.1	1.37	Schagen	17			2600	Archean	OM associated with Talc	Watanabe et al 2004						0.220713			11.78	2.6												Watanabe, Y., Stewart, B.W., and Ohmoto, H., 2004, Organic- and carbonate-rich soil formation 2 . 6 billion years ago at Schagen , East Transvaal district , South Africa: Geochimica et Cosmochimica Acta, v. 68, p. 2129–2151, doi: 10.1016/j.gca.2003.10.036.
3			Schagen	17			2600	Archean	OM associated with Talc	Watanabe et al 2004						160			0.02	3.2												Watanabe, Y., Stewart, B.W., and Ohmoto, H., 2004, Organic- and carbonate-rich soil formation 2 . 6 billion years ago at Schagen , East Transvaal district , South Africa: Geochimica et Cosmochimica Acta, v. 68, p. 2129–2151, doi: 10.1016/j.gca.2003.10.036.
4			Schagen	17			2600	Archean	OM associated with Talc	Watanabe et al 2004						11			0.3	3.3												Watanabe, Y., Stewart, B.W., and Ohmoto, H., 2004, Organic- and carbonate-rich soil formation 2 . 6 billion years ago at Schagen , East Transvaal district , South Africa: Geochimica et Cosmochimica Acta, v. 68, p. 2129–2151, doi: 10.1016/j.gca.2003.10.036.
5	0.3	0.18	Schagen	17			2600	Archean	OM associated with Talc	Watanabe et al 2004						3.8			0.55	2.09												Watanabe, Y., Stewart, B.W., and Ohmoto, H., 2004, Organic- and carbonate-rich soil formation 2 . 6 billion years ago at Schagen , East Transvaal district , South Africa: Geochimica et Cosmochimica Acta, v. 68, p. 2129–2151, doi: 10.1016/j.gca.2003.10.036.
6			Schagen	17			2600	Archean	OM associated with Talc	Watanabe et al 2004						125			0.02	2.5												Watanabe, Y., Stewart, B.W., and Ohmoto, H., 2004, Organic- and carbonate-rich soil formation 2 . 6 billion years ago at Schagen , East Transvaal district , South Africa: Geochimica et Cosmochimica Acta, v. 68, p. 2129–2151, doi: 10.1016/j.gca.2003.10.036.
7	0.6	0.11	Schagen	17			2600	Archean	OM associated with Talc	Watanabe et al 2004						26.3333			0.06	1.58												Watanabe, Y., Stewart, B.W., and Ohmoto, H., 2004, Organic- and carbonate-rich soil formation 2 . 6 billion years ago at Schagen , East Transvaal district , South Africa: Geochimica et Cosmochimica Acta, v. 68, p. 2129–2151, doi: 10.1016/j.gca.2003.10.036.
9	1	0.33	Schagen	17			2600	Archean	OM associated with Talc	Watanabe et al 2004						6.61765			0.34	2.25												Watanabe, Y., Stewart, B.W., and Ohmoto, H., 2004, Organic- and carbonate-rich soil formation 2 . 6 billion years ago at Schagen , East Transvaal district , South Africa: Geochimica et Cosmochimica Acta, v. 68, p. 2129–2151, doi: 10.1016/j.gca.2003.10.036.
10	1.4	0.34	Schagen	17			2600	Archean	OM associated with Talc	Watanabe et al 2004									0	1.8												Watanabe, Y., Stewart, B.W., and Ohmoto, H., 2004, Organic- and carbonate-rich soil formation 2 . 6 billion years ago at Schagen , East Transvaal district , South Africa: Geochimica et Cosmochimica Acta, v. 68, p. 2129–2151, doi: 10.1016/j.gca.2003.10.036.
12	1.8	0.11	Schagen	17			2600	Archean	OM associated with Talc	Watanabe et al 2004						14.1282			0.39	5.51												Watanabe, Y., Stewart, B.W., and Ohmoto, H., 2004, Organic- and carbonate-rich soil formation 2 . 6 billion years ago at Schagen , East Transvaal district , South Africa: Geochimica et Cosmochimica Acta, v. 68, p. 2129–2151, doi: 10.1016/j.gca.2003.10.036.
13	2	0.12	Schagen	17			2600	Archean	OM associated with Talc	Watanabe et al 2004									0	5.46												Watanabe, Y., Stewart, B.W., and Ohmoto, H., 2004, Organic- and carbonate-rich soil formation 2 . 6 billion years ago at Schagen , East Transvaal district , South Africa: Geochimica et Cosmochimica Acta, v. 68, p. 2129–2151, doi: 10.1016/j.gca.2003.10.036.
14	2.6	0.17	Schagen	17			2600	Archean	OM associated with Talc	Watanabe et al 2004																						Watanabe, Y., Stewart, B.W., and Ohmoto, H., 2004, Organic- and carbonate-rich soil formation 2 . 6 billion years ago at Schagen , East Transvaal district , South Africa: Geochimica et Cosmochimica Acta, v. 68, p. 2129–2151, doi: 10.1016/j.gca.2003.10.036.
15	2.8	0.15	Schagen	17			2600	Archean	OM associated with Talc	Watanabe et al 2004						9.88462			0.52	5.14												Watanabe, Y., Stewart, B.W., and Ohmoto, H., 2004, Organic- and carbonate-rich soil formation 2 . 6 billion years ago at Schagen , East Transvaal district , South Africa: Geochimica et Cosmochimica Acta, v. 68, p. 2129–2151, doi: 10.1016/j.gca.2003.10.036.
16	3.4	0.03	Schagen	17			2600	Archean	OM associated with Talc	Watanabe et al 2004						1.61265			2.53	4.08												Watanabe, Y., Stewart, B.W., and Ohmoto, H., 2004, Organic- and carbonate-rich soil formation 2 . 6 billion years ago at Schagen , East Transvaal district , South Africa: Geochimica et Cosmochimica Acta, v. 68, p. 2129–2151, doi: 10.1016/j.gca.2003.10.036.
17	4.1	0.05	Schagen	17			2600	Archean	OM associated with Talc	Watanabe et al 2004																						Watanabe, Y., Stewart, B.W., and Ohmoto, H., 2004, Organic- and carbonate-rich soil formation 2 . 6 billion years ago at Schagen , East Transvaal district , South Africa: Geochimica et Cosmochimica Acta, v. 68, p. 2129–2151, doi: 10.1016/j.gca.2003.10.036.
19	4.6	0.26	Schagen	17			2600	Archean	OM associated with Talc	Watanabe et al 2004						8.30909			0.55	4.57												Watanabe, Y., Stewart, B.W., and Ohmoto, H., 2004, Organic- and carbonate-rich soil formation 2 . 6 billion years ago at Schagen , East Transvaal district , South Africa: Geochimica et Cosmochimica Acta, v. 68, p. 2129–2151, doi: 10.1016/j.gca.2003.10.036.
20			Schagen	17			2600	Archean	OM associated with Talc	Watanabe et al 2004																						Watanabe, Y., Stewart, B.W., and Ohmoto, H., 2004, Organic- and carbonate-rich soil formation 2 . 6 billion years ago at Schagen , East Transvaal district , South Africa: Geochimica et Cosmochimica Acta, v. 68, p. 2129–2151, doi: 10.1016/j.gca.2003.10.036.
21	5.4	0.3	Schagen	17			2600	Archean	OM associated with Talc	Watanabe et al 2004																						Watanabe, Y., Stewart, B.W., and Ohmoto, H., 2004, Organic- and carbonate-rich soil formation 2 . 6 billion years ago at Schagen , East Transvaal district , South Africa: Geochimica et Cosmochimica Acta, v. 68, p. 2129–2151, doi: 10.1016/j.gca.2003.10.036.
22			Schagen	17			2600	Archean	OM associated with Talc	Watanabe et al 2004						0.485207			3.38	1.64												Watanabe, Y., Stewart, B.W., and Ohmoto, H., 2004, Organic- and carbonate-rich soil formation 2 . 6 billion years ago at Schagen , East Transvaal district , South Africa: Geochimica et Cosmochimica Acta, v. 68, p. 2129–2151, doi: 10.1016/j.gca.2003.10.036.
23	6.2	0.01	Schagen	17			2600	Archean	OM associated with Talc	Watanabe et al 2004						0.593583			1.87	1.11												Watanabe, Y., Stewart, B.W., and Ohmoto, H., 2004, Organic- and carbonate-rich soil formation 2 . 6 billion years ago at Schagen , East Transvaal district , South Africa: Geochimica et Cosmochimica Acta, v. 68, p. 2129–2151, doi: 10.1016/j.gca.2003.10.036.
24	7.2	0.05	Schagen	17			2600	Archean	OM associated with Talc	Watanabe et al 2004						0.657534			0.73	0.48												Watanabe, Y., Stewart, B.W., and Ohmoto, H., 2004, Organic- and carbonate-rich soil formation 2 . 6 billion years ago at Schagen , East Transvaal district , South Africa: Geochimica et Cosmochimica Acta, v. 68, p. 2129–2151, doi: 10.1016/j.gca.2003.10.036.
25	8.1	0.13	Schagen	17			2600	Archean	OM associated with Talc	Watanabe et al 2004						0.498316			2.97	1.48												Watanabe, Y., Stewart, B.W., and Ohmoto, H., 2004, Organic- and carbonate-rich soil formation 2 . 6 billion years ago at Schagen , East Transvaal district , South Africa: Geochimica et Cosmochimica Acta, v. 68, p. 2129–2151, doi: 10.1016/j.gca.2003.10.036.
26	8.2	0.03	Schagen	17			2600	Archean	OM associated with Talc	Watanabe et al 2004						0.352941			2.89	1.02												Watanabe, Y., Stewart, B.W., and Ohmoto, H., 2004, Organic- and carbonate-rich soil formation 2 . 6 billion years ago at Schagen , East Transvaal district , South Africa: Geochimica et Cosmochimica Acta, v. 68, p. 2129–2151, doi: 10.1016/j.gca.2003.10.036.
27	9.2	0.06	Schagen	17			2600	Archean	OM associated with Talc	Watanabe et al 2004						0.390244			2.46	0.96												Watanabe, Y., Stewart, B.W., and Ohmoto, H., 2004, Organic- and carbonate-rich soil formation 2 . 6 billion years ago at Schagen , East Transvaal district , South Africa: Geochimica et Cosmochimica Acta, v. 68, p. 2129–2151, doi: 10.1016/j.gca.2003.10.036.
28	11.3	0.08	Schagen	17			2600	Archean	OM associated with Talc	Watanabe et al 2004						0.352298			13.71	4.83												Watanabe, Y., Stewart, B.W., and Ohmoto, H., 2004, Organic- and carbonate-rich soil formation 2 . 6 billion years ago at Schagen , East Transvaal district , South Africa: Geochimica et Cosmochimica Acta, v. 68, p. 2129–2151, doi: 10.1016/j.gca.2003.10.036.
29	13.7	0.07	Schagen	17			2600	Archean	OM associated with Talc	Watanabe et al 2004						0.366453			18.72	6.86												Watanabe, Y., Stewart, B.W., and Ohmoto, H., 2004, Organic- and carbonate-rich soil formation 2 . 6 billion years ago at Schagen , East Transvaal district , South Africa: Geochimica et Cosmochimica Acta, v. 68, p. 2129–2151, doi: 10.1016/j.gca.2003.10.036.
30	19.3	0.01	Schagen	17			2600	Archean	OM associated with Talc	Watanabe et al 2004						0.374753			5.07	1.9												Watanabe, Y., Stewart, B.W., and Ohmoto, H., 2004, Organic- and carbonate-rich soil formation 2 . 6 billion years ago at Schagen , East Transvaal district , South Africa: Geochimica et Cosmochimica Acta, v. 68, p. 2129–2151, doi: 10.1016/j.gca.2003.10.036.
2	0.02		Jurnpa				3600	Archean	R4336	Retallack et al 2016		A	28.8			0.845745			1.88	1.59												Retallack, G.J., Krinsley, D.H., Fischer, R., Razink, J.J., and Langworthy, K.A., 2016, Archean coastal-plain paleosols and life on land: Gondwana Research, v. 40, p. 1–20, doi: 10.1016/j.gr.2016.08.003.
4	0.04		Jurnpa				3600	Archean	R4337U	Retallack et al 2016		A	27			0.872024			3.36	2.93												Retallack, G.J., Krinsley, D.H., Fischer, R., Razink, J.J., and Langworthy, K.A., 2016, Archean coastal-plain paleosols and life on land: Gondwana Research, v. 40, p. 1–20, doi: 10.1016/j.gr.2016.08.003.
6	0.06		Jurnpa				3600	Archean	R4337L	Retallack et al 2016		A	28.2																			Retallack, G.J., Krinsley, D.H., Fischer, R., Razink, J.J., and Langworthy, K.A., 2016, Archean coastal-plain paleosols and life on land: Gondwana Research, v. 40, p. 1–20, doi: 10.1016/j.gr.2016.08.003.
14	0.14		Jurnpa				3600	Archean	R4338	Retallack et al 2016		By	21.8			0.765013			3.83	2.93												Retallack, G.J., Krinsley, D.H., Fischer, R., Razink, J.J., and Langworthy, K.A., 2016, Archean coastal-plain paleosols and life on land: Gondwana Research, v. 40, p. 1–20, doi: 10.1016/j.gr.2016.08.003.
21	0.21		Jurnpa				3600	Archean	R4339	Retallack et al 2016		By	17.8			0.864641			3.62	3.13												Retallack, G.J., Krinsley, D.H., Fischer, R., Razink, J.J., and Langworthy, K.A., 2016, Archean coastal-plain paleosols and life on land: Gondwana Research, v. 40, p. 1–20, doi: 10.1016/j.gr.2016.08.003.
30	0.3		Jurnpa				3600	Archean	R4340	Retallack et al 2016		C	12.8			0.671053			1.52	1.02												Retallack, G.J., Krinsley, D.H., Fischer, R., Razink, J.J., and Langworthy, K.A., 2016, Archean coastal-plain paleosols and life on land: Gondwana Research, v. 40, p. 1–20, doi: 10.1016/j.gr.2016.08.003.
2	0.02		Kari				3600	Archean	R4341U	Retallack et al 2016		A	16.2																			Retallack, G.J., Krinsley, D.H., Fischer, R., Razink, J.J., and Langworthy, K.A., 2016, Archean coastal-plain paleosols and life on land: Gondwana Research, v. 40, p. 1–20, doi: 10.1016/j.gr.2016.08.003.
4	0.04		Kari				3600	Archean	R4341L	Retallack et al 2016		A	21.6																			Retallack, G.J., Krinsley, D.H., Fischer, R., Razink, J.J., and Langworthy, K.A., 2016, Archean coastal-plain paleosols and life on land: Gondwana Research, v. 40, p. 1–20, doi: 10.1016/j.gr.2016.08.003.
7	0.07		Kari				3600	Archean	R4342	Retallack et al 2016			33.4			0.900901			3.33	3												Retallack, G.J., Krinsley, D.H., Fischer, R., Razink, J.J., and Langworthy, K.A., 2016, Archean coastal-plain paleosols and life on land: Gondwana Research, v. 40, p. 1–20, doi: 10.1016/j.gr.2016.08.003.
13	0.13		Kari				3600	Archean	R4343	Retallack et al 2016			28.2			0.881944			1.44	1.27												Retallack, G.J., Krinsley, D.H., Fischer, R., Razink, J.J., and Langworthy, K.A., 2016, Archean coastal-plain paleosols and life on land: Gondwana Research, v. 40, p. 1–20, doi: 10.1016/j.gr.2016.08.003.
15	0.15		Kari				3600	Archean	R4344	Retallack et al 2016			24.6			0.752688			1.86	1.4												Retallack, G.J., Krinsley, D.H., Fischer, R., Razink, J.J., and Langworthy, K.A., 2016, Archean coastal-plain paleosols and life on land: Gondwana Research, v. 40, p. 1–20, doi: 10.1016/j.gr.2016.08.003.
25	0.25		Kari				3600	Archean	R4345	Retallack et al 2016			11.6			0.919149			2.35	2.16												Retallack, G.J., Krinsley, D.H., Fischer, R., Razink, J.J., and Langworthy, K.A., 2016, Archean coastal-plain paleosols and life on land: Gondwana Research, v. 40, p. 1–20, doi: 10.1016/j.gr.2016.08.003.
30	0.3		Ngumpu				3600	Archean	R4346U	Retallack et al 2016			35.6																			Retallack, G.J., Krinsley, D.H., Fischer, R., Razink, J.J., and Langworthy, K.A., 2016, Archean coastal-plain paleosols and life on land: Gondwana Research, v. 40, p. 1–20, doi: 10.1016/j.gr.2016.08.003.
40	0.4		Ngumpu				3600	Archean	R4346L	Retallack et al 2016			29.2																			Retallack, G.J., Krinsley, D.H., Fischer, R., Razink, J.J., and Langworthy, K.A., 2016, Archean coastal-plain paleosols and life on land: Gondwana Research, v. 40, p. 1–20, doi: 10.1016/j.gr.2016.08.003.
2	0.02		Jurl				3600	Archean	R4347	Retallack et al 2016			25.2			0.787709			1.79	1.41												Retallack, G.J., Krinsley, D.H., Fischer, R., Razink, J.J., and Langworthy, K.A., 2016, Archean coastal-plain paleosols and life on land: Gondwana Research, v. 40, p. 1–20, doi: 10.1016/j.gr.2016.08.003.
5	0.05		Jurl				3600	Archean	R4348	Retallack et al 2016			30			0.864865			2.22	1.92												Retallack, G.J., Krinsley, D.H., Fischer, R., Razink, J.J., and Langworthy, K.A., 2016, Archean coastal-plain paleosols and life on land: Gondwana Research, v. 40, p. 1–20, doi: 10.1016/j.gr.2016.08.003.
11	0.11		Jurl				3600	Archean	R4349	Retallack et al 2016			26			0.875			2.48	2.17												Retallack, G.J., Krinsley, D.H., Fischer, R., Razink, J.J., and Langworthy, K.A., 2016, Archean coastal-plain paleosols and life on land: Gondwana Research, v. 40, p. 1–20, doi: 10.1016/j.gr.2016.08.003.
19	0.19		Jurl				3600	Archean	R4350	Retallack et al 2016			27.2			0.684564			1.49	1.02												Retallack, G.J., Krinsley, D.H., Fischer, R., Razink, J.J., and Langworthy, K.A., 2016, Archean coastal-plain paleosols and life on land: Gondwana Research, v. 40, p. 1–20, doi: 10.1016/j.gr.2016.08.003.
26	0.26		Jurl				3600	Archean	R4351	Retallack et al 2016			26.4			0.7375			3.2	2.36												Retallack, G.J., Krinsley, D.H., Fischer, R., Razink, J.J., and Langworthy, K.A., 2016, Archean coastal-plain paleosols and life on land: Gondwana Research, v. 40, p. 1–20, doi: 10.1016/j.gr.2016.08.003.
38	0.38		Jurl				3600	Archean	R4352	Retallack et al 2016			17.2																			Retallack, G.J., Krinsley, D.H., Fischer, R., Razink, J.J., and Langworthy, K.A., 2016, Archean coastal-plain paleosols and life on land: Gondwana Research, v. 40, p. 1–20, doi: 10.1016/j.gr.2016.08.003.
0	0	0.228028	Isi				3700	Archean	R5316	Retallack and Noffke 2019			83.6			17.2727			1.54	26.6												Retallack, G.J., and Noffke, N., 2019, Are there ancient soils in the 3 . 7 Ga Isua Greenstone Belt , Greenland ? Palaeogeography, Palaeoclimatology, Palaeoecology, v. 514, p. 18–30, doi: 10.1016/j.palaeo.2018.10.005.
3	0.03	0.170155	Isi				3700	Archean	R5310	Retallack and Noffke 2019			74			19.1971			1.37	26.3												Retallack, G.J., and Noffke, N., 2019, Are there ancient soils in the 3 . 7 Ga Isua Greenstone Belt , Greenland ? Palaeogeography, Palaeoclimatology, Palaeoecology, v. 514, p. 18–30, doi: 10.1016/j.palaeo.2018.10.005.
6	0.06	0.481037	Isi				3700	Archean	R5311	Retallack and Noffke 2019			71.2			14.4886			1.76	25.5												Retallack, G.J., and Noffke, N., 2019, Are there ancient soils in the 3 . 7 Ga Isua Greenstone Belt , Greenland ? Palaeogeography, Palaeoclimatology, Palaeoecology, v. 514, p. 18–30, doi: 10.1016/j.palaeo.2018.10.005.
9	0.09	1.38682	Isi				3700	Archean	R5312	Retallack and Noffke 2019			70.6			15.4305			1.51	23.3												Retallack, G.J., and Noffke, N., 2019, Are there ancient soils in the 3 . 7 Ga Isua Greenstone Belt , Greenland ? Palaeogeography, Palaeoclimatology, Palaeoecology, v. 514, p. 18–30, doi: 10.1016/j.palaeo.2018.10.005.
13	0.13	0.338842	Isi				3700	Archean	R5313	Retallack and Noffke 2019			78.8			11.592			2.01	23.3												Retallack, G.J., and Noffke, N., 2019, Are there ancient soils in the 3 . 7 Ga Isua Greenstone Belt , Greenland ? Palaeogeography, Palaeoclimatology, Palaeoecology, v. 514, p. 18–30, doi: 10.1016/j.palaeo.2018.10.005.
16	0.16	0.251435	Pukit				3700	Archean	R5314	Retallack and Noffke 2019			55.4			7.38994			3.18	23.5												Retallack, G.J., and Noffke, N., 2019, Are there ancient soils in the 3 . 7 Ga Isua Greenstone Belt , Greenland ? Palaeogeography, Palaeoclimatology, Palaeoecology, v. 514, p. 18–30, doi: 10.1016/j.palaeo.2018.10.005.
20	0.2	0.291784	Pukit				3700	Archean	R5315	Retallack and Noffke 2019			51			8.66			0	8.66												Retallack, G.J., and Noffke, N., 2019, Are there ancient soils in the 3 . 7 Ga Isua Greenstone Belt , Greenland ? Palaeogeography, Palaeoclimatology, Palaeoecology, v. 514, p. 18–30, doi: 10.1016/j.palaeo.2018.10.005.

## Sheet: TOC_modern_vs._paleosol
TOC (ppm)	TOC (Wt. %)	Depth (m)	Name	Thickness (m)	Parent Material	Family	Order / suborder	Clay (wt %)	Age (Ma)	Age	Diagenesis	Notes	Source			Clay content	Bases/Alumina (CaO + MgO / Al2O3	Alumina/Bases
5	0.04	0.05	John (310 m)	145			Humult		252	Early Triassic			Krull and Retallack, 2004
5	0.04	0.05	John (310 m)				Humult		252	Early Triassic			Krull and Retallack, 2004
15	0.03	0.15	John (310 m)				Humult		252	Early Triassic			Krull and Retallack, 2004
25	0.04	0.25	John (310 m)				Humult		252	Early Triassic			Krull and Retallack, 2004
37	0.04	0.37	John (310 m)				Humult		252	Early Triassic			Krull and Retallack, 2004
37	0.04	0.37	John (310 m)				Humult		252	Early Triassic			Krull and Retallack, 2004
56	0.03	0.56	John (310 m)				Humult		252	Early Triassic			Krull and Retallack, 2004
80	0.03	0.8	John (310 m)				Humult		252	Early Triassic			Krull and Retallack, 2004
80	0.03	0.8	John (310 m)				Humult		252	Early Triassic			Krull and Retallack, 2004
110	0.03	1.1	John (310 m)				Humult		252	Early Triassic			Krull and Retallack, 2004
145	0.03	1.45	John (310 m)				Humult		252	Early Triassic			Krull and Retallack, 2004
145	0.03	1.45	John (310 m)				Humult		252	Early Triassic			Krull and Retallack, 2004
25	3.46	0.25	Kalapa series			Humult			0	Modern		Kauai, Hawaii (kaolinitic, isohyperthermic Typic Palehumults)	USDA NRCS			69.8
50	1.86	0.5	Kalapa series			Humult			0	Modern		Kauai, Hawaii (kaolinitic, isohyperthermic Typic Palehumults)	USDA NRCS			88.2
94	1.33	0.94	Kalapa series			Humult			0	Modern		Kauai, Hawaii (kaolinitic, isohyperthermic Typic Palehumults)	USDA NRCS			82.6
112	0.9	1.12	Kalapa series			Humult			0	Modern		Kauai, Hawaii (kaolinitic, isohyperthermic Typic Palehumults)	USDA NRCS			71.1
127	0.8	1.27	Kalapa series			Humult			0	Modern		Kauai, Hawaii (kaolinitic, isohyperthermic Typic Palehumults)	USDA NRCS			66.2
150	0.9	1.5	Kalapa series			Humult			0	Modern		Kauai, Hawaii (kaolinitic, isohyperthermic Typic Palehumults)	USDA NRCS			52.3
10	0.2	0.1	Gregory (163 m)				Fragiumbrept		252	Early Triassic			Krull and Retallack, 2004
10	0.2	0.1	Gregory (163 m)				Fragiumbrept		252	Early Triassic			Krull and Retallack, 2004
18	0.2	0.18	Gregory (163 m)				Fragiumbrept		252	Early Triassic			Krull and Retallack, 2004
27	0.27	0.27	Gregory (163 m)				Fragiumbrept		252	Early Triassic			Krull and Retallack, 2004
27	0.27	0.27	Gregory (163 m)				Fragiumbrept		252	Early Triassic			Krull and Retallack, 2004
40	0.12	0.4	Gregory (163 m)				Fragiumbrept		252	Early Triassic			Krull and Retallack, 2004
60	0.09	0.6	Gregory (163 m)				Fragiumbrept		252	Early Triassic			Krull and Retallack, 2004
60	0.09	0.6	Gregory (163 m)				Fragiumbrept		252	Early Triassic			Krull and Retallack, 2004
81	0.08	0.81	Gregory (163 m)				Fragiumbrept		252	Early Triassic			Krull and Retallack, 2004
81	0.09	0.81	Gregory (163 m)				Fragiumbrept		252	Early Triassic			Krull and Retallack, 2004
15	3.1	0.15	Cascade Series			Fragixerept			0	Modern		Multnomah County, Oregon (mesic Humic Fragixerepts)	USDA NRCS			10.2
30	2.14	0.3	Cascade Series			Fragixerept			0	Modern		Multnomah County, Oregon (mesic Humic Fragixerepts)	USDA NRCS			10.1
53	0.67	0.53	Cascade Series			Fragixerept			0	Modern		Multnomah County, Oregon (mesic Humic Fragixerepts)	USDA NRCS			10.6
71	0.15	0.71	Cascade Series			Fragixerept			0	Modern		Multnomah County, Oregon (mesic Humic Fragixerepts)	USDA NRCS			16.8
94	0.16	0.94	Cascade Series			Fragixerept			0	Modern		Multnomah County, Oregon (mesic Humic Fragixerepts)	USDA NRCS			15.4
112	0.05	1.12	Cascade Series			Fragixerept			0	Modern		Multnomah County, Oregon (mesic Humic Fragixerepts)	USDA NRCS			17.3
140	0.04	1.4	Cascade Series			Fragixerept			0	Modern		Multnomah County, Oregon (mesic Humic Fragixerepts)	USDA NRCS			18.2
165	0.04	1.65	Cascade Series			Fragixerept			0	Modern		Multnomah County, Oregon (mesic Humic Fragixerepts)	USDA NRCS			17.4
8	0.1	0.08	Waller (10 m)				Aquept		260	Late Permian			Krull and Retallack, 2004
8	0.1	0.08	Waller (10 m)				Aquept		260	Late Permian			Krull and Retallack, 2004
15	0.09	0.15	Waller (10 m)				Aquept		260	Late Permian			Krull and Retallack, 2004
27	0.06	0.27	Waller (10 m)				Aquept		260	Late Permian			Krull and Retallack, 2004
27	0.06	0.27	Waller (10 m)				Aquept		260	Late Permian			Krull and Retallack, 2004
40	0.04	0.4	Waller (10 m)				Aquept		260	Late Permian			Krull and Retallack, 2004
61	0.05	0.61	Waller (10 m)				Aquept		260	Late Permian			Krull and Retallack, 2004
25	3.32	0.25	Bellingham series			Aquept				Modern		Eastern Puget Sound, WA (Fine, mixed, superactive, nonacid, mesic Vertic Endoaquepts)	USDA NRCS			27.2
45	1.13	0.45	Bellingham series			Aquept				Modern		Eastern Puget Sound, WA (Fine, mixed, superactive, nonacid, mesic Vertic Endoaquepts)	USDA NRCS			20.2
60	0.39	0.6	Bellingham series			Aquept				Modern		Eastern Puget Sound, WA (Fine, mixed, superactive, nonacid, mesic Vertic Endoaquepts)	USDA NRCS			34.6
75	0.33	0.75	Bellingham series			Aquept				Modern		Eastern Puget Sound, WA (Fine, mixed, superactive, nonacid, mesic Vertic Endoaquepts)	USDA NRCS			39.7
95	0.3	0.95	Bellingham series			Aquept				Modern		Eastern Puget Sound, WA (Fine, mixed, superactive, nonacid, mesic Vertic Endoaquepts)	USDA NRCS			43.3
110	0.28	1.1	Bellingham series			Aquept				Modern		Eastern Puget Sound, WA (Fine, mixed, superactive, nonacid, mesic Vertic Endoaquepts)	USDA NRCS			48.9
4	0.03	0.04	Naranji clay			Psammentic Hapludalf			20	Miocene		Pakistan	Retallack Miocene Pakistan Kenya			84	1.19	0.7
10	0.09	0.1	Naranji clay			Psammentic Hapludalf			20	Miocene		Pakistan	Retallack Miocene Pakistan Kenya			51.6	0.79	0.95
25	0.19	0.25	Naranji clay			Psammentic Hapludalf			20	Miocene		Pakistan	Retallack Miocene Pakistan Kenya			55.4	0.59	1.18
40	0.23	0.4	Naranji clay			Psammentic Hapludalf			20	Miocene		Pakistan	Retallack Miocene Pakistan Kenya			51.8	0.51	1.26
50	0.15	0.5	Naranji clay			Psammentic Hapludalf			20	Miocene		Pakistan	Retallack Miocene Pakistan Kenya			51.8	0.48	1.38
70	0.08	0.7	Naranji clay			Psammentic Hapludalf			20	Miocene		Pakistan	Retallack Miocene Pakistan Kenya			49.6	0.37	1.65
105	0.08	1.05	Naranji clay			Psammentic Hapludalf			20	Miocene		Pakistan	Retallack Miocene Pakistan Kenya			48.8	0.36	1.73
115	0.1	1.15	Naranji clay			Psammentic Hapludalf			20	Miocene		Pakistan	Retallack Miocene Pakistan Kenya			51.8	0.49	1.38
125	0.12	1.25	Naranji clay			Psammentic Hapludalf			20	Miocene		Pakistan	Retallack Miocene Pakistan Kenya			46.8	0.51	1.23
195	0.04	1.95	Naranji clay			Psammentic Hapludalf			20	Miocene		Pakistan	Retallack Miocene Pakistan Kenya			28	0.51	1.37
240	0.07	2.4	Naranji clay			Psammentic Hapludalf			20	Miocene		Pakistan	Retallack Miocene Pakistan Kenya			27	0.64	0.97
10	3.25	0.1	Vistulah series			Psammentic Hapludalf			0	Modern		Elkhart County, Indiana	USDA NRCS			2.3
34	0.4	0.34	Vistulah series			Psammentic Hapludalf				Modern		Elkhart County, Indiana	USDA NRCS			3.7
60	0.1	0.6	Vistulah series			Psammentic Hapludalf				Modern		Elkhart County, Indiana	USDA NRCS			1.5
89	0.03	0.89	Vistulah series			Psammentic Hapludalf				Modern		Elkhart County, Indiana	USDA NRCS			1.7
120	0.05	1.2	Vistulah series			Psammentic Hapludalf				Modern		Elkhart County, Indiana	USDA NRCS			1.1
200	1.82	2	Vistulah series			Psammentic Hapludalf				Modern		Elkhart County, Indiana	USDA NRCS			1.4
210	0.09	2.1	Vistulah series			Psammentic Hapludalf				Modern		Elkhart County, Indiana	USDA NRCS			3.3
3	0.11	0.03	Tut Clay			Haplustalf			20	Miocene		Kenya (Songhor	Retallack Miocene Pakistan Kenya			28.8	6.74	0.14
24	0.11	0.24	Tut Clay			Haplustalf			20	Miocene		Kenya (Songhor	Retallack Miocene Pakistan Kenya			24	2.11	0.39
42	0.17	0.42	Tut Clay			Haplustalf			20	Miocene		Kenya (Songhor	Retallack Miocene Pakistan Kenya			44.4	2.36	0.36
48	0.11	0.48	Tut Clay			Haplustalf			20	Miocene		Kenya (Songhor	Retallack Miocene Pakistan Kenya			49.4	2.13	0.39
102	0.56	1.02	Tut Clay			Haplustalf			20	Miocene		Kenya (Songhor	Retallack Miocene Pakistan Kenya			60.4	4.45	0.2
122	0.11	1.22	Tut Clay			Haplustalf			20	Miocene		Kenya (Songhor	Retallack Miocene Pakistan Kenya			59.6	2.71	0.32
148	0.17	1.48	Tut Clay			Haplustalf			20	Miocene		Kenya (Songhor	Retallack Miocene Pakistan Kenya			48.8	4.48	0.2
165	0.11	1.65	Tut Clay			Haplustalf			20	Miocene		Kenya (Songhor	Retallack Miocene Pakistan Kenya			45.4	4.9	0.19
200	0.09	2	Tut Clay			Haplustalf			20	Miocene		Kenya (Songhor	Retallack Miocene Pakistan Kenya			44	10.51	0.09
10	1.66	0.1	Boxcanyon series			Haplustalf			0	Modern		Colorado	USDA NRCS			35.7
36	1.47	0.36	Boxcanyon series			Haplustalf			0	Modern		Colorado	USDA NRCS			39.9
66		0.66	Boxcanyon series			Haplustalf			0	Modern		Colorado	USDA NRCS			39.8
80	1.92	0.8	Boxcanyon series			Haplustalf			0	Modern		Colorado	USDA NRCS			35.3
98	1.44	0.98	Boxcanyon series			Haplustalf			0	Modern		Colorado	USDA NRCS			39.1
112	4.26	1.12	Boxcanyon series			Haplustalf			0	Modern		Colorado	USDA NRCS			40.1
124	2.98	1.24	Boxcanyon series			Haplustalf			0	Modern		Colorado	USDA NRCS			27.2
4	0.18	0.04	Lal Clay			Haplustalf						Pakistan	Retallack Miocene Pakistan Kenya			79.4	0.76	1.11
22	0.18	0.22	Lal Clay			Haplustalf						Pakistan	Retallack Miocene Pakistan Kenya			80	0.77	1.09
49	0.21	0.49	Lal Clay			Haplustalf						Pakistan	Retallack Miocene Pakistan Kenya			85.4	0.78	1.06
60	0.29	0.6	Lal Clay			Haplustalf						Pakistan	Retallack Miocene Pakistan Kenya			84.8	0.76	1.1
75	0.13	0.75	Lal Clay			Haplustalf						Pakistan	Retallack Miocene Pakistan Kenya			75	0.7	1.19
88	0.23	0.88	Lal Clay			Haplustalf						Pakistan	Retallack Miocene Pakistan Kenya			80	0.73	1.14
110	0.18	1.1	Lal Clay			Haplustalf						Pakistan	Retallack Miocene Pakistan Kenya			77	0.71	1.2

## Sheet: Farrel_quartzite_TOC
Soil	Depth (cm)			Matrix framboids	Total Framboids	Total framboids		Soil2	LOI	Sample Number	Total Framboids2	Horizon	Sampled?		Sample number	Number of pyryte framboids	Horizon	TOC (wt %)	Standard deviation	Soil Name
Jurnpa	1	A	R3446U	3	34	37		Jurnpa	-0.22	4336	74	A			R4339	866	By	0.12965	0.0183141	Jurnpa				Farrel quartzite paleosol samples were analyzed for TOC on a Costech 4010 Elemental Analyzer at the University of Oregon
Jurnpa	2	A	R3336M	14	6	20		Jurnpa	-0.86	4337	137	A			R4340	311	C	0.03875	0.000353553	Jurnpa				TOC values are the average of two replicates
Jurnpa	3	A	R4336L	17	0	17		Jurnpa	-0.05	4338	673	By			R4342	59	A	0.01044	0.0010748	Kari
Jurnpa	5	A	R4337UU	14	0	14		Jurnpa	0.26	4339	866	By	x		R4343	152	By	0.066035	0.00533866	Kari				Framboid data from Retallack et al., 2016:
Jurnpa	6	A	R4337UM	8	0	8		Jurnpa	0.34	4340	311	C	x		R4344	452	By	0.04472	0.00195161	Kari				Retallack, G.J., Krinsley, D.H., Fischer, R., Razink, J.J., and Langworthy, K.A., 2016, Archean coastal-plain paleosols and life on land: Gondwana Research, v. 40, p. 1–20, doi: 10.1016/j.gr.2016.08.003.
Jurnpa	7	By	R4337UL	0	32	32		Kari	-0.75	4342	59	A	x		R4346	236	A	0.0359	0.000282843	Ngumpu
Jurnpa	9	By	R4337LU	5	48	53		Kari	-0.21	4343	152	By	x		R4348	218	A	0.05711	0.00552958	Jurl
Jurnpa	10	By	R4337LM	2	19	21		Kari	-0.31	4344	452	By	x		R4349	259	By	0.013		Jurl
Jurnpa	11	By	R4337LL	1	8	9		Kari	-0.41	4345	257	By			R4350	440	By	0.025015	0.00539522	Jurl
Jurnpa	13	By	R4338U	1	166	167		Ngumpu	-0.49	4346	236	A	x		R4351	580	C	0.0526545	0.0225496	Jurl
Jurnpa	14	By	R4338M	6	186	192		Jurl	0.12	4348	218	A	x		R4352	680	C	0.061135	0.00647003	Jurl
Jurnpa	15	By	R4338L	14	300	314		Jurl	-0.03	4349	259	By	x
Jurnpa	19	By	R4339U	14	197	211		Jurl	-0.3	4350	440	By	x						St. error	0.0245252
Jurnpa	20	By	R4339M	2	333	335		Jurl	0.16	4351	580	C	x
Jurnpa	21	By	R4339L	11	309	320		Jurl	0.11	4352	680	C	x
Jurnpa	24	C	R4340U	2	199	201
Jurnpa	25	C	R4340M	0	47	47
Jurnpa	26	C	R4340L	0	63	63
Kari	-6	By	R4341UU	1	105	106
Kari	-5	By	R4341UM	10	14	24
Kari	-4	By	R4341UL	15	13	28
above	-2	C	R4341LU	18	2	20
above	-1	C	R4341LM	13	2	15
Kari	1	A	R4341LL	9	2	11
Kari	2	A	R4342U	22	1	23
Kari	3	A	R4342M	14	16	30
Kari	4	A	R4342L	4	2	6
Kari	10	By	R4343U	12	1	13
Kari	11	By	R4343M	1	63	64
Kari	12	By	R4343L	1	74	75
Kari	20	By	R4344U	2	93	95
Kari	21	By	R4344M	1	199	200											With R4339								With R4339 Removed
Kari	22	By	R4344L	2	155	157
above	26	above	R4345U	0	93	93
above	27	above	R4345M	1	2	3
above	28	above	R4345L	1	160	161
Ngumpu	30	A	R4346UU	1	146	147
Ngumpu	31	A	R4346UM	15	3	18
Ngumpu	32	C	R4346LU	20	3	23
Ngumpu	33	C	R4346LM	19	3	22
Ngumpu	35	C	R4346LL	16	10	26
above	-3	above	R4347U	5	10	15
above	-2	above	R4347M	7	83	90
above	-1	above	R4347L	0	208	208
Jurl	1	A	R4348U	4	161	165
Jurl	2	A	R4348M	15	31	46
Jurl	3	A	R4348L	7	0	7
Jurl	8	By	R4349U	10	61	71
Jurl	9	By	R4349M	17	119	136
Jurl	10	By	R4349L	19	33	52
Jurl	15	By	R4350U	16	60	76
Jurl	16	By	R4350M	5	124	129
Jurl	17	By	R4350L	4	231	235
Jurl	20	C	R4351U	3	275	278
Jurl	21	C	R4351M	3	192	195
Jurl	22	C	R4351L	0	107	107
Jurl	29	C	R4352U	2	267	269
Jurl	31	C	R4352M	3	119	122
Jurl	32	C	R4352L	3	286	289
		Raw Data (Costech TOC determination)
Sample	wt. crucible (mg)	wt. sample + crucible (mg)	wt. sample (mg)	Tray position	TOC (wt. %)	Average TOC (wt%)
R4339-A	30.379	56.276	25.897	A5	0.1426	0.12965
R4339-B	30.46	55.85	25.39	A6	0.1167
R4340-A	30.312	57.586	27.274	A7	0.0385	0.03875
R4340-B	30.695	56.052	25.357	A8	0.039
R4342-A	30.094	56.57	26.476	A9	0.0112	0.01044
R4342-B	30.253	55.283	25.03	A10	0.00968
R4343-A	31.21	58.041	26.831	B1	0.06981	0.066035
R4343-B	30.203	57.291	27.088	B2	0.06226
R4344-A	30.259	57.84	27.581	B3	0.0461	0.04472
R4344-B	30.39	56.278	25.888	B4	0.04334
R4346-A	30.64	60.448	29.808	B5	0.0357	0.0359
R4346-B	30.053	58.755	28.702	B6	0.0361
R4348-A	30.035	57.183	27.148	B7	0.06102	0.05711
R4348-B	30.38	59.393	29.013	B8	0.0532
R4349-A	30.986	58.188	27.202	B9	0.013	0.013
R4349-B	30.232	54.027	23.795	B10
R4350-A	30.451	57.033	26.582	C1	0.02883	0.025015
R4350-B	30.899	60.03	29.131	C2	0.0212
R4351-A	30.488	59.617	29.129	C3	0.05309	0.0526545
R4351-B	30.148	54.076	23.928	C4	0.052219
R4352-A	30.492	54.584	24.092	C5	0.06571	0.061135
R4352-B	30.07	60.116	30.046	C6	0.05656

## Sheet: Amorphous_Modern_Andisol
Soil order	depth	TOC	Active iron oxides	free iron oxides	Active iron oxides : Free iron oxides
Ultisol	0-15	1.5	0.9	6.2	0.145161					Data from: Pizarro, C., Escudey, M., and Fabris, J.D., 2003, Influence of Organic Matter on the Iron Oxide Mineralogy of Volcanic Soils: Hyperfine Interactions, v. 148, p. 53–59.
Ultisol	0-15	2.3	1.8	7.1	0.253521
Andisol	0-15	6.9	1.4	1.4	1
Andisol	0-15	5.8	1.9	3.5	0.542857
Andisol	0-15	9.5	3.3	5.1	0.647059
Andisol	0-15	5.1	2	3	0.666667
Andisol	0-15	5.1	1.9	5.3	0.358491
Andisol	0-15	6.4	2.2	3.9	0.564103
Andisol	0-15	4.5	2.5	4.3	0.581395
Andisol	0-15	11	0.6	0.6	1
Ultisol	15-30	2	1.4	7.3	0.191781
Ultisol	15-30	2.6	2.5	7.8	0.320513
Andisol	15-30	5.2	1.7	2.1	0.809524
Andisol	15-30	4.3	1.8	4	0.45
Andisol	15-30	9.8	4.3	7.6	0.565789
Andisol	15-30	2.3	2	4.8	0.416667
Andisol	15-30	1.9	1.9	6.1	0.311475
Andisol	15-30	5.6	2.1	4.5	0.466667
Andisol	15-30	3.6	2.8	5.1	0.54902

## Sheet: Table1_Wattel-Koekkoek_2003
						Site	MAT (C)	Rainfall (mm/yr)	Soil typeφ	Clay (g/kg)	TOC (g/kg)Ʊ	Kaolinite (%)†	Mica (%)	Smectite (%)	Mean age of org. C (years)‡					Data from :	Wattel-Koekkoek, E., Buurman, P., Van der Plicht, J., Wattel, E., and van Breeman, N., 2003, Mean residence time of soil organic matter associated with kaolinite and smectite: European Journal of Soil Science, v. 54, p. 269–278, doi: 10.1046/j.1365-2389.2003.00512.x.
						Kaolinitic
						Itaguai, Brazil	22.9	1317	Haplic Lixisol	150	10	92	8	0	187
						Aparibe, Brazil	22.8	1234	Haplic Lixisol	260	10	98	2	0	487
						Koulikoro, Mali	26.9	1087	Ferric Acrisol	230	9	96	4	0	162
						Mozambique	24.2	932	Ferric Acrisol	270	23	100	0	0	545
						Smectitic
						Kajiado, Kenya	17.5	504	Pellitic Vertisol	600	14	1	0	99	1368
						Timal, Nicaragua	27.3	1184	Pellitic Vertisol	790	11	0	0	100	629
						South Africa	18.5	928	Pellitic Vertisol	460	24	21	0	79	903
						South Africa	18.5	928	Pellitic Vertisol	570	16	21	0	79	1302
						φ Soil type is after USDA Keys to Soil Taxonomy, 2014
						† Clay mineralogy determined by XRD and displayed as relative peak area of diffractograms (%)
						‡ Age of organic C determined by 14C analysis and corrected for Suess and Bomb effects, respectively
						Ʊ Total organic carbon (TOC) determined by combustion on an Interscience elemental analyzer EA 1108

## Sheet: Table S1_Pedogenic features
	Feature		Origin	Observability†	Preservation ‡	InterpretationƱ	Reference
	Morphological
	Sharp bedded top or massive bed		Rapid sedimentation (burial)	In-situ	Good	Rapid burial of uppermost soil layer	Retallack, G.J., 2019, Soil of the Past: Wiley Blackwell.
	Disrupted and veined beds		Pedogenic haploidization	In-situ	Good	Pedogenic mixing by shrink and swell in surface (A) horizon	Retallack, G.J., 2019, Soil of the Past: Wiley Blackwell.
	Ptygmatic folding of crack		Pedogenic negative strain	In-situ	Good	Volume loss by weathering or compaction by overburden	Retallack, G.J., 2019, Soil of the Past: Wiley Blackwell.
	Vesicular structure		Pedogenic gas production	In-situ	Good	Potential microbial gas production in saturated soil	Retallack, G.J., 2014, Paleosols and paleoenvironments of early Mars: Geology, v. 42, p. 755–758, doi: 10.1130/G35912.1.
	Gypsum nodules		Pedogenic salinization	In-situ	Good	Acid-sulfate weathering of leaching of water-soluble salts to subsurface (By) horizon	Soil Survey Staff, 2014, Keys to Soil Taxonomy: United States Department of Agriculture, v. 12.
	Calcite nodules		Pedogenic calcification	In-situ	Good	Accumulation of acid-soluble salts below weathered surface to calcic (Bk) horizon	Soil Survey Staff, 2014, Keys to Soil Taxonomy: United States Department of Agriculture, v. 12.
	Pyrite nodules		Pedogenic pyritization	In-situ	Good	Potential microbial sulfate reduction in gleyed subsurface (Bg) horizon	Retallack, G.J., 2019, Soil of the Past: Wiley Blackwell.
	Periglacial features		Surface freeze and thaw	In-situ	Good	Sand or ice-filled frost fissure in soil surface (A)horizon	Retallack, G.J., 2019, Soil of the Past: Wiley Blackwell.
	Gradational horizonation		Chemical weathering	In-situ	Good	Prolonged subaerial top-down leaching of sediments	Soil Survey Staff, 2014, Keys to Soil Taxonomy: United States Department of Agriculture, v. 12.
	Relict beds or basalt below massive bed		Remnants of unweathered parent rock	In-situ	Good	Parent materials of C horizon not yet obliterated by soil formation	Soil Survey Staff, 2014, Keys to Soil Taxonomy: United States Department of Agriculture, v. 12.
	Chemical			In-situ
	Molar weathering depletion (mass transfer)		Mass loss of weatherable soil components	In-situ	Good	Removal of individual wetherable elements	Sheldon, N.D., Retallack, G.J., and Tanaka, S., 2015, Geochemical Climofunctions from North American Soils and Application to Paleosols across the Eocene ‐ Oligocene Boundary in Oregon Geochemical Climofunctions from North American Soils and Application to Paleosols across the Eocene-Oligocene Boundary in Or: The Journal of Geology, v. 110, p. 687–696, doi: 10.1086/342865; also see Retallack, G.J…
	Phosphorus depletion		Microbial activity in surface horions	In-situ	Good	Potential biological utilization of phosphorus minerals	Bergkemper, F., Schöler, A., Engel, M., Lang, F., Krüger, J., Schloter, M., and Schulz, S., 2016, Phosphorus depletion in forest soils shapes bacterial communities towards phosphorus recycling systems: Environmental microbiology, v. 18, p. 1988–2000, doi: 10.1111/1462-2920.13188.
	Chemical index of alteration		Changing ratio of alumina to bases	In-situ	Good	Metric for progress of hydrolytic weathering	Nesbitt H.W. &Young G.M.. 1982. Early Proterozoic climates and plate motions inferred from major element chemistry of lutites. Nature. 299. 715-717
	Surface enrichment of reduced carbon		Biological activity or meteoritic infall	In-situ	Poor	Potential biological production or carbonaceous meteoritic dust	Retallack, G.J., 2019, Soil of the Past: Wiley Blackwell.
	Mineralogical
	Dioctahedral phyllosilicates		Alteration of phyllosilicates in aqueous medium	In-situ, orbital	Good	Subaerial weathering with liquid water	Brown, D.J., Shepherd, K.D., Walsh, M.G., Mays, M.D., and Reinsch, T.G., 2006, Global soil characterization with VNIR diffuse reflectance spectroscopy: Geoderma, v. 132, p. 273–290, doi: 10.1016/j.geoderma.2005.04.025.
	Repeating layered phyllosilicate sequences		Successive soil development and burial	In-situ, orbital	Good	Potential sequences of superimposed paleosols	Horgan, B., Bishop, L., Christensen, P.R., and Bell, J.F., 2012, Potential ancient soils preserved at Mawrth Vallis from comparisons with Eastern Oregon paleosols: Implications for Early Martian Climate: Third Conference on Early Mars, v. 7074, p. 12–13.
	Hydrated amorphous phases		Alteration of vitric volcanic ash	In-situ, orbital	Good	Common phases in volcaniclastic soils and paleosols	Smith, R.J., Rampe, E.B., Horgan, B.H.N., and Dehouck, E., 2018, Deriving Amorphous Component Abundance and Composition of Rocks and Sediments on Earth and Mars: Journal of Geophysical Research: Planets, v. 123, p. 2485–2505, doi: 10.1029/2018JE005612.
	† Describes observability on the surface of Mars at different spatial scales
	‡ Describes scale of features and modes of detection
	Ʊ Pedological interpretation of features
